# Supplementary material for: Transcription Profiling of Malaria-Naïve and Semi-immune Colombian Volunteers in a Plasmodium vivax Sporozoite Challenge
Source: PLoS Negl Trop Dis. 2015 Aug 5;9(8):e0003978. doi: 10.1371/journal.pntd.0003978 (PMC4526565; doi:10.1371/journal.pntd.0003978)
Supplement: S1 Table — (XLS) [file pntd.0003978.s001.xls]

## Sheet: Sheet1
S1 Table Transformed and Inverted Fluidigm Gene Expression
GENE	TR019	TR015	TR098	TR057	TR005	TR033	TR122	TR038	TR029	TR125	TR068	TR004	TR090	TR013	TR112	TR022	TR007	TR052	TR003	TR114	TR081	TR023	TR110	TR103	TR066	TR021	TR126	TR051	TR106	TR091	TR077	TR055	TR062	TR048	TR046	TR116	TR117	TR096	TR024	TR113	TR064	TR083	TR041	TR073	TR035	TR131	TR026	TR027	TR127
TSEN34	18.6257	17.5052	19.8519	18.238	19.2997	19.1513	19.3926	20.3247	19.7307	18.2889	18.5579	18.5665	18.3663	17.473	19.3153	19.8951	19.5288	19.2899	17.6434	19.8073	17.8937	20.0427	18.5707	19.1162	18.4885	18.3203	17.9508	18.3873	18.7077	18.6679	19.1626	18.7155	18.2922	18.3836	17.7395	18.3176	19.292	16.5294	18.6987	18.6828	17.8313	19.7779	20.1011	18.7262	19.5735	18.2275	18.2451	17.0015	19.0136
EBF1	15.4858	16.2231	15.4779	17.1905	15.2146	17.3978	16.7741	18.274	17.3192	18.1952	15.267	17.2129	17.0777	15.8093	17.8966	18.508	17.8099	15.6678	14.6304	17.7747	16.1485	17.4782	16.9838	17.6521	15.7958	16.1802	16.4406	16.3072	13.9858	16.8372	15.2181	16.7209	17.0709	16.6829	16.368	16.7531	18.1481	15.5504	16.3179	17.3685	16.677	15.868	17.7718	17.2074	17.132	16.4769	15.8435	13.5065	16.6385
AURKA	16.315	15.0696	16.0393	16.0648	14.6689	14.5759	13.0666	16.2462	16.8028	16.0717	15.9261	15.862	15.1971	15.0511	16.287	16.814	16.1877	15.8548	16.4399	16.8304	15.1816	16.6344	16.3947	16.3227	15.5865	16.413	14.8967	15.7435	14.8382	14.9621	17.6626	15.0284	16.4835	15.4577	15.034	15.5844	16.0458	14.2929	15.708	16.0016	15.9794	15.5762	16.9838	15.7922	17.0836	14.8316	17.1978	16.9852	15.838
CD19	16.2643	16.7632	16.0853	18.2855	15.897	17.987	18.364	18.8035	18.3471	18.428	15.86	17.5413	17.748	16.3798	18.4139	19.0245	18.2248	16.2942	16.0164	18.5788	16.619	18.4123	17.6311	18.3694	16.4248	17.0935	16.7586	17.3061	14.7735	17.5034	16.4213	17.1989	17.5717	17.4242	16.9984	17.3735	18.8385	16.347	17.4597	18.2387	17.4324	16.8428	18.6932	17.953	17.7269	17.1733	17.1301	14.7266	17.4602
CENPM	15.0176	14.0375	15.1314	15.1054	12.6974	13.3852	14.9401	14.9691	16.3228	13.5932	14.9916	14.3429	13.7039	14.0068	15.1816	16.4685	15.044	14.127	17.6236	15.7443	13.6145	15.8809	16.582	14.6307	14.5343	15.5945	14.1235	13.9413	12.5278	14.3751	18.4125	14.1292	15.42	13.9888	14.0531	13.8814	14.5011	13.3365	14.6973	14.6472	15.2966	15.5483	17.3402	14.3173	16.4376	13.9318	17.6083	17.1103	14.636
ZNF682	16.2514	15.5718	16.6386	16.8292	15.6989	15.0921	13.7979	16.542	16.5426	16.8345	15.7334	16.1711	15.4896	15.8286	16.7275	16.7385	16.5724	15.9508	15.7093	17.2214	15.8988	16.5798	16.6201	16.9531	16.3448	16.4674	14.8215	16.0229	15.1842	16.3951	16.6847	16.4389	17.1645	15.9936	16.2766	15.7453	17.0044	15.1443	16.3491	16.0261	16.9122	16.3325	16.6657	16.4206	17.2186	16.4778	16.1786	15.429	17.0606
HERC5	20.1016	19.2289	21.9088	19.4599	20.6655	19.8156	18.7556	21.4675	21.2625	21.3104	19.5907	21.0589	19.1779	18.8765	21.5809	22.4203	21.8643	23.0426	22.7664	21.379	19.8473	22.2143	22.4037	21.742	20.7078	23.6215	20.5574	21.1518	21.2387	19.6058	23.4629	19.6501	20.861	20.7282	19.5205	19.7647	21.5422	18.1433	20.735	20.3298	20.9086	22.5692	24.8889	21.2667	22.0673	19.3884	20.7005	21.6986	20.1926
POU2AF1	17.4426	17.7372	16.5144	17.8946	15.3091	17.5863	17.9188	19.6263	19.4397	18.7112	16.6721	17.3296	18.2844	15.7482	19.4376	19.6309	19.2211	17.4218	16.6482	19.5946	17.6824	19.193	18.963	19.0662	16.894	17.4992	16.9732	17.5652	16.0738	18.3406	17.2566	17.6241	19.0304	17.1002	17.9121	17.3028	19.5926	16.6202	18.0203	19.3289	19.1662	18.3028	19.5836	18.1197	19.3456	17.8476	19.2171	15.128	18.8488
SLC4A1	23.245	21.6344	23.6001	24.5694	21.603	23.5023	22.161	23.7849	22.5768	21.6885	23.5197	22.4871	21.142	23.0737	22.7226	23.6604	22.4765	24.442	22.1861	22.7157	22.9121	23.5269	21.8612	22.2327	24.1593	24.0265	22.4215	23.1609	23.2735	22.522	25.0993	21.7405	23.4039	22.7836	21.2713	22.7927	23.8462	21.5487	23.0966	22.8888	23.1366	23.7286	23.421	22.3048	23.9774	20.2989	24.0275	23.0569	23.1917
HNRPK	23.4882	22.6582	23.439	23.3903	22.7281	22.929	22.3118	24.1145	24.101	23.44	23.1634	23.1954	22.9282	22.3942	24.0728	24.5719	24.0805	23.8579	23.2008	24.391	22.821	24.5683	23.1795	24.0598	23.268	23.8814	22.3838	23.4899	23.0107	23.3139	24.1494	23.1707	23.6127	23.1591	22.9595	23.1423	23.6889	21.6182	23.4032	23.6196	23.336	24.0223	24.3538	23.5662	24.4045	22.8857	23.8143	22.6145	23.7746
TMED4	21.2058	20.2969	20.8933	21.0339	20.1173	20.3693	21.2087	21.4183	21.6384	20.8076	20.4393	20.8721	20.776	20.1007	21.4251	22.2697	21.4894	20.9419	20.5853	22.0989	20.3937	22.1412	21.2151	21.4604	20.8401	21.0418	19.8148	21.1216	20.0643	21.549	21.6856	21.1339	21.2635	20.9963	20.5344	21.0062	21.2585	19.694	21.3335	21.3561	21.1115	21.4413	21.9856	21.3062	22.0003	20.5649	21.392	20.2292	21.6126
SLC6A10P	12.2686	10.6512	13.0335	13.8134	11.0232	11.9567	9.61689	13.1854	12.4138	11.75	13.7954	12.5543	12.2188	12.5152	12.7988	12.4201	12.1322	14.3056	10.9282	12.2897	12.4379	13.1537	11.5151	11.5661	13.3049	13.2415	11.3811	12.5955	12.1907	10.4388	13.9477	10.0268	13.6775	13.0237	10.8654	12.9547	12.8739	11.9696	12.9149	13.3358	14.0226	11.9569	10.5184	11.6403	14.0205	9.24202	13.449	13.1952	12.4601
EPSTI1	20.4294	18.9181	21.2643	19.6546	19.3525	19.4197	19.9568	20.6105	22.2958	20.9228	19.9054	20.3304	19.6217	18.5097	20.8256	21.8701	21.0242	22.9463	23.1509	21.581	19.812	21.9855	22.3466	21.0091	20.3437	23.5802	19.919	20.8143	20.0026	19.2965	23.8543	19.067	20.777	20.1038	19.2318	19.5904	20.682	18.6456	20.5182	20.3618	21.326	22.3517	24.4994	20.4877	21.4901	19.1781	21.3721	22.5307	20.0087
C5AR1	22.9785	21.3525	23.0896	21.9063	22.9636	22.4286	23.164	23.5924	23.6685	22.5958	22.178	22.1707	22.3565	21.2347	23.0833	23.3437	23.7767	23.2732	21.4665	23.7892	21.8422	24.0287	22.4222	23.269	22.3828	22.2202	21.511	22.6026	22.0388	23.0632	23.1285	22.6596	22.2244	22.3014	21.5344	22.952	23.0674	20.7862	22.7688	23.0382	22.3655	23.6996	23.6794	22.7649	24.3233	22.1341	22.4458	21.1546	22.9752
SF3B1	22.6226	21.6396	22.5719	22.2168	21.9547	22.5046	22.5015	23.4785	23.6962	22.5089	22.2221	22.3647	22.7727	21.5151	23.3517	24.5101	23.2198	23.0175	22.0699	24.051	21.7868	24.0195	22.5386	23.4901	22.4341	22.6393	21.3576	22.7098	21.9649	22.9241	23.0937	22.6922	22.9975	22.4209	22.2646	22.5787	23.3106	20.9201	22.7133	23.0837	22.9539	23.2602	23.7834	22.8089	23.9892	22.2621	22.8138	21.1566	23.3042
CD164	21.6472	20.9802	21.9834	21.669	21.1672	21.4266	20.9231	22.8282	22.364	22.0236	21.3086	21.9073	21.0302	20.7704	22.0642	23.0869	22.3876	22.0808	21.9934	23.0016	21.2758	23.1845	21.7852	22.4871	21.7401	22.2447	20.9631	21.7073	21.2446	21.5612	22.9302	21.4856	22.0969	21.3503	21.2654	21.3691	22.2626	19.7269	21.5914	21.8371	21.4058	22.4742	23.4451	21.9607	22.7523	21.5047	22.2765	21.331	22.0023
IL17RD	8.92777	7.20761	7.48435	6.69599	1	9.37011	8.78359	9.20055	9.99188	7.63898	1	8.92353	3.84964	1	9.0982	10.2942	8.4091	8.01234	1	9.12449	8.67725	8.23302	10.0297	9.30695	8.15003	7.91896	7.0539	8.89914	1	1	9.34284	9.2947	9.12724	10.0974	1	1	9.18163	1	8.44193	9.25211	1	9.34009	10.8814	9.0653	11.1325	8.45637	8.19936	8.10918	8.64909
MCM4	18.0902	17.2783	17.9164	18.1086	16.5694	17.031	17.3405	18.0298	18.5668	17.6813	17.9128	17.8232	17.1372	17.0814	18.2313	19.2034	18.1303	17.9629	19.5268	18.7308	17.4169	18.9201	18.6595	18.0928	17.6971	18.5815	16.8119	17.8688	16.698	17.6469	20.2206	17.3197	18.4017	17.7824	17.2685	17.7819	17.9091	16.6452	18.0333	18.1851	18.3551	17.9831	19.1721	18.0086	18.961	17.2125	19.4065	19.1916	18.0624
VPREB3	16.9692	18.0115	17.0034	18.5964	16.4133	18.6773	18.4483	19.4736	19.0733	19.7021	16.4232	18.3035	18.2286	17.6139	19.3183	20.2418	19.1549	17.8004	16.2895	19.3281	17.9176	19.4688	18.8764	19.3903	17.8633	17.9912	17.9696	18.2108	15.6331	18.6704	17.0489	18.139	18.6367	18.0483	17.7608	18.0622	19.5063	17.3779	18.0287	18.9432	18.5997	17.947	19.3616	18.896	18.9221	18.1405	18.1213	15.2868	18.9086
IFIT1L	20.4705	19.6276	21.0227	21.8927	19.4986	18.2448	17.9332	19.4992	20.2923	19.2436	20.3698	20.3035	19.188	20.678	20.9721	20.6336	20.8198	21.1407	21	20.4566	19.7031	20.1152	20.1037	20.6531	20.5751	22.0552	18.3092	21.3229	20.3292	19.9964	22.2024	19.5971	20.9539	21.2872	19.8977	20.2462	19.6638	19.4149	21.2332	20.4782	20.9384	20.2234	20.0315	21.1886	21.1136	19.0733	21.2386	20.3008	20.7759
C5ORF39	19.2193	18.6664	18.6899	19.5771	17.9296	18.6202	19.4755	19.5604	20.1135	18.9111	18.7429	18.9454	19.2367	18.286	19.7365	20.7498	19.7698	19.5686	19.4459	20.118	18.6361	19.8771	19.3043	19.7335	19.3618	19.5128	17.8604	19.1574	17.5139	19.2055	19.7709	18.9803	19.5261	19.0778	19.0278	18.9441	19.4834	18.0398	19.6438	19.9189	19.6537	19.5236	20.155	19.8161	20.3315	19.077	19.5342	18.4011	19.9403
GMPR	22.3902	21.0547	22.5343	23.6981	21.1931	22.5821	21.5586	22.8351	21.8319	21.5575	22.3421	22.3879	21.1013	22.3563	22.4597	23.0839	22.0765	23.3224	22.1444	22.2056	22.5402	23.0505	21.2312	22.1458	22.9173	23.271	21.6715	23.1803	22.054	22.0949	23.6475	21.404	23.0595	22.9943	20.8329	22.5743	22.673	21.4845	22.8971	22.5498	22.495	22.6884	22.4746	22.588	22.5051	20.187	23.3022	22.0111	22.4698
RSAD2	20.4585	19.2544	22.527	20.832	20.899	20.1596	20.0619	21.3301	21.8775	21.2552	20.1283	20.7954	19.9376	19.5178	21.4652	21.9347	21.6964	23.4869	24.5185	21.2076	20.2398	22.0326	23.8135	21.713	21.2801	24.9388	21.0735	21.887	21.437	20.3278	25.086	20.0725	21.3418	21.3397	19.4038	20.1979	21.573	19.6256	21.6381	21.0009	21.5145	22.6317	26.0055	21.4577	22.1203	19.4558	21.4135	23.388	20.7943
NPTN	15.921	15.0022	16.4873	15.6369	15.489	15.2217	15.8015	16.6729	16.501	15.9667	15.2899	15.7833	15.3808	14.7449	16.5393	17.4082	16.8088	15.8911	15.9256	16.8441	15.0851	17.1493	15.89	16.5503	15.2849	16.3154	14.7228	15.7487	15.5637	16.0381	17.531	15.8776	16.2094	15.8669	15.1286	15.5529	16.2821	13.9609	15.8047	16.061	15.9948	16.9397	17.1077	16.0974	17.1438	14.9113	16.1351	15.4822	16.4302
BCLAF1	22.2994	21.325	22.1452	22.1808	21.4021	21.3494	21.7335	22.7425	23.033	22.3996	21.7656	22.1132	21.7342	21.0326	22.7655	23.515	22.8696	22.5695	21.7502	23.2537	21.6848	23.0768	22.0357	23.0083	21.9521	22.4456	21.0594	22.1409	21.5788	22.1044	22.6411	22.037	22.6497	21.9529	21.6186	21.9774	22.7439	20.552	22.2924	22.6244	22.5159	22.7429	23.1834	22.5122	23.3632	21.7513	22.5841	21.0119	22.659
AMICA1	20.3165	17.7668	21.0656	19.2249	19.7674	18.6933	17.8711	20.7619	20.9419	20.5813	19.2912	19.675	19.5357	18.4025	20.5501	20.0994	20.6469	20.5079	18.7457	20.9418	18.2061	20.2916	19.4832	20.561	19.7319	19.6784	18.9006	19.5933	19.7403	19.3938	19.6787	19.7092	20.1053	19.4555	18.4653	19.3505	20.3314	18.1019	19.9743	20.1178	19.6918	19.6299	20.2132	19.5584	21.5217	18.88	18.9565	18.479	20.4518
PHC2	21.6228	20.2404	22.4701	20.9259	21.3121	21.0567	21.3164	22.393	22.337	20.6004	21.0938	21.0651	20.3571	19.7221	21.9223	22.9078	22.2459	22.0136	20.2528	22.544	20.4023	22.9824	20.8612	22.0761	20.8297	21.0942	20.1646	21.1049	21.7509	21.1159	22.5206	20.9319	20.9525	20.6959	20.1935	21.1718	21.902	18.8174	21.2684	21.7893	20.6809	22.9601	23.1638	21.3424	22.5393	20.8053	21.2976	19.5681	21.6968
HERPUD2	21.2938	20.6262	21.1961	21.085	20.5028	21.0699	21.2845	22.178	22.1291	21.0605	21.1188	21.2507	21.1281	20.2321	22.1077	23.2098	22.0388	22.0611	21.2368	22.6633	20.5509	22.6651	21.1073	22.0392	21.042	21.7488	20.2208	21.3048	20.8594	21.0434	22.124	20.9342	21.5653	21.0771	20.8462	20.9964	21.8613	19.2035	21.0777	21.4053	21.2898	21.7186	22.8274	21.4762	22.6946	20.6395	21.7191	20.4418	21.3992
NUSAP1	20.3173	20.1168	19.8164	20.4039	18.5569	20.9864	19.1539	21.7825	19.682	20.8615	20.3442	20.1711	19.4178	19.2159	21.0831	20.9098	20.7609	21.3309	20.861	20.3495	20.0851	21.5338	20.6317	20.7439	20.4946	20.5335	20.1583	19.8231	19.3596	19.3396	21.5314	18.9953	21.0485	19.9244	20.2066	20.9232	21.6029	19.1103	19.5575	21.0348	20.76	20.3132	21.5351	19.9354	21.2587	19.4329	21.3539	20.4596	19.6965
NUP214	19.6305	18.6952	19.5523	19.4006	18.4819	18.6654	19.3102	20.1384	20.2129	18.6532	18.9868	19.1186	19.125	18.2239	19.9776	20.839	20.124	19.2035	18.9511	20.6079	18.8612	20.1874	19.4678	19.8993	19.2795	19.2658	18.2382	19.3918	18.4728	19.3259	19.9605	19.2494	19.8993	19.238	18.7617	19.0911	19.9391	18.1292	19.7255	20.076	19.8791	19.7434	20.3076	19.805	20.5659	19.0879	19.7671	18.3064	20.1234
SAE1	19.0115	18.5673	19.0531	19.5853	18.2389	18.8384	19.4828	19.6952	19.7121	19.2217	18.6043	19.041	18.9413	18.6989	19.6811	20.1644	19.7354	18.4988	19.1312	19.9022	18.7807	20.048	19.4907	19.6144	18.9166	19.3084	18.2208	18.9271	17.5141	19.3556	19.5103	19.2503	19.3835	19.0241	18.6713	19.0445	19.3102	17.9502	19.0695	19.3012	18.6961	18.8495	19.7916	19.438	19.7066	19.0081	19.6689	18.6163	19.2521
GRB2	22.3877	21.4954	22.8856	22.3103	22.1635	22.1192	22.504	23.3612	23.2585	21.9374	21.943	22.2339	21.753	21.2398	22.8408	23.6713	23.0999	22.656	22.0929	23.6192	21.7892	23.7211	22.1127	22.9814	22.0348	22.8008	21.4901	22.4266	22.0746	22.2781	23.357	22.2538	22.5072	22.0436	21.6151	22.103	22.7753	20.4571	22.4709	22.6441	22.1037	23.4593	23.8173	22.6467	23.3265	21.9127	22.4353	21.5253	22.6894
SAMD9L	21.074	19.7913	21.994	20.979	20.9363	20.7397	21.2995	22.0535	22.9209	22.1815	20.5071	21.2529	20.7079	19.8249	21.7573	22.5845	21.9824	23.3405	23.0674	22.3665	20.2744	22.6543	22.1457	22.0016	21.2387	23.6775	20.6727	21.8188	21.0004	21.4139	23.8956	21.0397	21.3862	21.0625	20.1145	20.9651	22.1593	19.469	21.4699	21.6019	21.568	23.1327	24.4193	21.6466	22.1896	20.3205	21.383	22.3095	21.9771
IRF7	20.7887	19.4466	21.6123	20.1441	20.6191	20.3012	21.6882	21.6429	22.2422	21.7163	19.9267	20.9097	20.3526	19.0845	21.3016	22.1711	21.6556	22.6676	22.6607	22.0746	19.9744	22.3322	21.7724	21.717	20.5203	23.0638	19.9037	21.1003	20.7543	21.2551	23.6795	20.7986	21.1823	20.4957	19.6281	20.8909	21.7053	19.7745	21.2791	21.5741	21.712	22.8471	23.9432	21.0692	21.9639	19.8	20.5651	21.4735	21.6991
DYRK1A	19.8038	18.8557	20.0136	20.1159	18.9421	19.127	19.9695	20.5	20.372	19.2656	19.3414	19.4923	19.0898	18.8133	20.316	21.1297	20.7422	20.202	19.6662	21.066	19.3438	21.0724	19.8063	20.4325	19.4225	20.235	18.9368	19.8851	19.5179	19.8253	20.9801	19.7611	19.9738	19.4872	19.1509	19.5267	20.3573	17.8162	19.7013	20.3338	19.97	20.7181	21.2076	20.2032	20.996	19.3326	20.2076	18.939	20.0284
PAPD4	22.4306	21.6315	22.0988	22.5244	21.1847	21.7565	22.0286	22.7373	22.5798	21.98	21.9989	22.1535	21.5796	21.4002	22.6886	23.3549	22.7431	22.3787	21.8651	22.9694	21.6233	23.0921	22.0867	22.8289	22.0233	22.6163	21.0685	22.2027	21.4002	22.2877	22.8351	21.8811	22.6314	22.0179	21.8015	22.1768	22.5303	20.9211	22.1455	22.6385	22.4343	22.5735	23.0903	22.4964	22.9703	21.6357	22.2375	21.8063	22.6136
TRIM33	19.4454	18.1474	19.5676	19.1734	18.3606	18.2781	19.5173	20.016	20.084	19.5933	18.7938	19.0868	19.0113	18.1891	20.0961	20.3265	20.1991	19.3602	18.8388	20.5255	18.6038	20.2338	19.3614	19.9416	18.926	19.3199	18.3769	19.2168	18.5492	19.3212	20.1057	19.3139	19.5588	19.3506	18.4399	19.0683	20.0183	17.9272	19.5957	19.8933	19.6773	20.0994	20.3982	19.7279	20.5445	18.8138	19.5123	18.4192	19.8566
CDC45L	14.9027	13.1567	14.7401	14.7082	12.2179	12.6815	13.9839	13.8233	15.3046	13.3599	14.7202	14.009	12.6694	13.5706	14.4233	15.5109	14.2923	14.0089	17.0933	15.0776	12.8566	15.4476	15.6386	14.2074	14.1734	15.97	13.1735	13.7781	11.6706	14.0343	18.0538	13.2603	14.4424	13.5098	13.2635	13.2477	13.6075	12.216	14.354	13.8265	14.4534	14.9383	16.7632	14.1939	15.5188	13.2756	16.6639	16.8471	14.1752
SP3	22.0577	20.9608	22.2427	21.7107	21.3504	21.4238	20.6283	23.0194	22.6734	21.7295	21.77	21.588	21.6105	20.6849	22.5975	23.435	22.6943	22.3964	21.4339	23.1618	21.1518	23.1887	21.6918	22.7733	21.7151	21.8869	20.7311	21.7344	21.502	21.3642	22.4382	21.4638	22.4009	21.3684	21.4557	21.4684	22.5398	19.5809	21.645	22.081	22.0511	22.3465	22.8878	22.0518	23.1919	21.6633	22.0824	20.7298	22.0332
AQP9	19.7451	17.5814	21.1504	19.1064	20.5985	19.7503	19.9492	21.4032	20.9547	20.8229	19.1094	19.7811	19.4461	18.5877	20.676	20.268	21.1429	20.5213	18.2518	20.9086	18.4979	20.9569	19.2277	20.988	18.8545	19.2577	19.6709	19.8893	19.6841	20.6023	20.4362	20.3472	18.6555	19.8725	17.597	20.0884	20.5734	18.0388	20.0713	20.5679	18.6768	21.1711	21.2616	20.0303	20.8482	19.17	18.8383	18.1908	20.6979
ZNF14	13.6126	13.0617	14.4434	14.9053	14.1604	14.1136	14.1394	15.1232	14.8043	15.0966	13.5672	14.2469	14.3408	13.8205	14.6969	14.1957	14.5966	13.0767	12.9633	14.5211	13.4007	14.2816	14.4027	14.6095	14.1201	13.4635	13.1574	13.5964	12.1617	14.264	13.371	14.4753	14.1715	13.9139	13.2814	14.3982	14.1553	13.3681	13.5612	14.3553	12.5703	13.2103	13.8337	14.2958	13.9462	14.4432	13.7495	12.7674	13.6006
TNS1	19.1067	17.1701	17.5115	20.0232	17.48	17.642	18.4072	18.5248	18.6034	17.0195	18.9963	18.2422	18.1291	18.462	18.4244	19.2397	18.5013	19.7596	19.5248	18.7834	17.5346	18.8179	17.2108	18.0615	20.0732	19.7375	16.3427	18.3439	17.2248	17.7255	19.5704	16.9875	18.1079	18.5937	17.4459	19.1276	18.0753	16.69	18.4613	19.4623	17.5109	17.7308	17.6049	18.4129	19.8358	16.3629	20.293	18.877	18.1197
CDCA5	13.9066	12.5739	13.8633	13.7616	11.6192	11.8465	13.1642	13.1925	14.7629	10.6744	14.0193	12.1527	12.1157	12.0585	13.5301	15.2465	13.3247	13.1493	16.2433	14.1599	12.7721	14.6448	15.0622	13.5095	13.1493	14.033	12.2356	12.7331	11.8554	12.7756	16.912	12.5808	13.9822	12.1135	12.8372	11.6742	13.0754	10.4726	13.2793	13.6184	13.547	13.9556	15.7625	12.987	15.1871	12.6505	15.8456	15.6715	13.4491
IFIT2	22.3171	20.9043	23.5711	21.6626	22.5179	21.8932	21.8461	23.6196	23.4479	23.1174	21.9223	22.5303	21.615	20.7716	22.8837	23.5588	23.2085	24.7832	24.3773	23.2902	21.3327	23.7267	23.7224	23.3383	22.5734	24.8761	21.9581	23.072	22.6988	22.2526	24.8564	21.9571	22.501	22.2244	21.0229	22.0081	23.4153	20.5804	22.7942	22.9784	22.2348	24.3782	25.6077	22.9	23.5861	21.9073	22.1127	23.1204	22.9288
CD79A	19.5329	20.2711	19.2081	21.1383	18.8745	20.6285	20.5751	21.7703	20.9994	20.9777	19.0137	20.5325	20.5769	19.4121	21.3228	22.1495	21.5267	19.3154	18.5904	21.396	20.0135	21.275	20.793	21.1749	19.5744	19.8386	20.1195	20.2269	18.2935	20.4444	18.7358	20.1723	20.7596	20.258	20.1718	20.111	21.5976	19.513	20.4508	21.3614	20.3972	19.9118	21.4264	21.1671	21.0385	20.4896	20.7201	17.3909	20.7365
CD72	17.4003	17.4918	17.5749	19.4831	17.2844	18.8065	18.9853	19.522	19.1919	19.2929	16.9178	19.0023	18.3282	17.586	18.8607	19.8353	18.8246	17.2587	17.3327	19.451	17.0126	19.0249	18.3979	19.0142	17.6035	18.2577	17.4476	18.3121	15.6637	18.0767	18.1232	17.9789	18.1002	18.2805	17.5994	18.4187	19.184	16.9207	18.4462	19.3031	17.4579	18.0813	19.2128	19.1686	18.0362	18.3282	17.468	16.97	18.1068
VHL	21.1011	20.6649	21.2943	21.429	20.4476	20.5319	20.4473	21.6698	21.7366	20.4279	20.7236	20.7471	20.6001	20.1126	21.5036	22.2823	21.6488	20.8068	20.8887	21.8452	20.5941	21.9988	21.0421	21.4839	21.0688	21.139	19.8254	20.8604	20.332	20.7781	21.8679	20.6179	21.4084	20.7483	20.8701	20.9358	21.2601	19.1579	21.1203	21.5062	20.7593	21.4723	22.091	21.5161	21.8283	20.9202	21.3236	20.3378	21.1291
SNRPD2	21.226	21.1669	21.1136	21.9762	20.0144	20.9472	21.3788	22.0749	21.99	21.7864	20.8535	21.2954	20.7156	20.6963	21.7236	22.6179	22.0245	21.3139	21.7194	22.5206	21.0483	22.5498	21.5427	21.8497	21.5508	21.5487	20.3428	21.1013	20.0643	21.1763	22.5775	20.8235	21.9715	20.9161	21.3642	21.1481	21.9022	19.6968	21.2832	21.8175	21.7138	22.2358	22.3513	21.9034	22.4741	21.1923	22.129	21.0208	21.549
MCTS1	20.919	20.2043	21.0169	21.0899	19.9184	20.3615	21.3495	21.5196	21.8031	21.2677	20.3449	20.5716	20.4086	19.6731	21.2551	22.0259	21.4689	20.7708	21.1576	21.9562	20.1927	21.8667	21.0853	21.4606	20.6156	21.3598	19.6436	20.8468	19.7692	21.0832	22.3167	20.5949	21.2857	20.3744	20.2366	20.6709	21.2924	19.4904	21.0388	21.6872	21.0718	21.8538	22.3019	21.3134	21.6646	20.4448	21.3268	20.6707	21.3597
MX1	20.5181	19.3517	22.1338	19.6289	21.1727	19.5072	20.6298	20.9651	21.4712	20.5827	19.7082	21.2341	19.9832	18.5418	21.5833	22.499	22.1246	22.1593	22.7366	21.0992	19.9131	21.4955	22.6943	21.6085	20.7311	22.8187	20.0284	20.6595	21.1046	19.657	23.6475	19.3928	20.9616	20.189	19.4759	19.9996	21.2441	19.0998	20.7734	20.916	21.0723	22.8476	24.1126	20.8356	21.8876	19.7967	20.6445	21.7328	20.1462
MBOAT7	21.1964	20.4044	21.9448	20.4916	21.9046	21.6018	21.4415	22.7191	22.3599	19.9433	21.0114	20.6109	21.0439	19.4592	21.6579	22.6321	22.0569	21.6222	20.3473	22.1761	20.4969	22.3848	20.7884	21.4181	20.969	20.9708	20.4317	20.846	21.2583	20.7813	21.6386	20.8193	21.0395	20.6473	20.315	20.4734	21.9437	18.9075	21.3033	21.4333	20.7459	22.0585	22.4662	21.3304	22.2999	20.937	20.659	19.3772	21.5937
LAGE3	18.0124	18.0126	17.5581	18.2634	16.8677	17.6914	18.308	18.3029	18.7647	17.4019	17.4681	17.1179	17.6601	16.4746	18.2608	19.2403	18.5221	16.8314	17.9947	18.4863	17.5236	18.4338	17.9383	18.0057	17.905	17.8299	16.6073	17.5022	16.5538	17.9337	18.6587	17.4319	18.4333	17.2191	17.6473	17.1803	18.2291	16.6451	18.2374	18.4771	18.552	18.0731	18.6863	18.1833	18.7378	17.7507	18.2321	17.181	18.7703
TROVE2	21.3921	20.5844	21.2119	21.458	20.4708	20.5416	21.9015	21.8465	22.2104	21.4085	20.882	20.7506	21.0407	20.1154	21.8894	22.5835	21.9675	21.2942	21.0707	22.4091	20.5735	22.305	21.1725	21.8911	20.9652	21.6525	20.1486	21.3218	20.5578	21.6579	22.2813	21.1405	21.7223	21.1182	20.6121	20.992	21.89	19.9059	21.6706	22.032	21.6523	21.886	22.2511	21.7012	22.3236	20.692	21.6697	20.433	21.9945
ING3	20.0402	19.3437	20.1423	20.0176	19.5302	19.8941	20.0329	20.9394	20.8114	19.9903	19.7211	19.8072	19.9591	18.9808	20.8169	21.3902	20.8811	20.473	19.7135	21.1614	19.3744	21.2538	19.9225	20.8996	19.8882	20.207	18.8566	19.7989	19.2727	19.8503	20.558	19.7431	20.4099	19.5802	19.6306	19.6177	20.6482	18.1567	19.9247	20.3662	19.8274	20.442	20.9952	20.195	21.0767	19.6354	20.1971	18.9516	20.1577
DTWD2	16.0879	15.6845	16.0658	16.7675	15.5726	16.0098	16.2102	16.8502	16.7441	16.3571	15.5921	16.1376	16.3467	15.7941	17.1149	17.3386	17.2441	15.53	15.4492	17.0447	15.7611	17.1702	16.7065	17.0475	16.239	16.0408	15.2252	16.1926	14.9111	16.384	15.9026	16.283	16.7266	16.0632	15.9118	16.0456	16.3799	14.9643	16.1744	16.6191	15.9575	15.8806	16.5123	16.8223	16.9614	16.3717	16.284	14.982	16.1851
PBX1	19.3798	17.7455	19.6396	20.2932	18.6778	19.0474	17.9614	20.0488	19.0371	19.1128	19.0596	19.0676	17.853	18.8102	19.6222	19.4097	19.4138	19.622	18.5056	19.2608	18.8605	19.2572	18.1686	19.3048	19.7988	19.5883	18.6493	19.1033	18.9305	18.3309	20.2041	18.4612	19.6564	19.1953	18.0346	18.6753	19.8239	17.8496	18.9206	19.0535	19.0031	19.462	19.0993	19.2815	19.5299	17.7354	19.3312	19.1676	18.6723
EPB42	7.25685	1	5.04273	4.82376	5.84648	1.78249	3.67333	6.54066	7.14256	4.31634	1.77718	3.86057	4.84762	1	6.05707	6.81051	6.81478	7.39141	5.18943	6.77704	5.9119	7.07247	4.65396	8.00133	5.07034	6.33363	1	5.83486	5.50773	8.47392	8.37088	1.55633	1	1	1	1	3.45501	1	7.63295	1	7.6932	8.89253	3.04567	4.92002	8.38689	1.16122	2.27285	3.39578	1.71357
CCNB2	16.6863	15.7484	17.088	16.9564	14.6309	15.124	16.6083	16.7091	17.7375	15.9886	16.7804	16.4479	14.6936	15.8548	16.6454	17.8545	16.4794	15.8427	18.66	17.5643	15.5852	17.9541	18.1248	16.5632	15.9379	17.0404	15.6997	15.7124	14.3251	15.9403	19.7835	15.8429	16.9149	15.6821	15.4993	15.9526	16.2029	14.9472	16.1417	16.7519	16.6299	17.719	18.5423	16.2104	18.247	15.7902	19.074	18.5871	16.106
WASPIP	23.478	22.545	24.0096	23.2611	23.4504	23.0288	24.0741	24.0803	24.193	22.7346	23.0421	23.023	23.2438	22.088	23.7256	24.3482	24.0403	23.4043	23.1147	24.1336	22.6116	24.1005	23.395	23.6747	23.1911	23.2907	22.3643	23.2732	23.2082	23.6003	24.0597	23.4428	23.2655	23.1261	22.5787	23.1425	23.6779	21.7741	23.5879	23.8707	22.8828	24.2211	24.3473	23.6792	23.9694	23.0573	23.2936	22.637	23.8731
SLA	21.6558	20.7508	23.1131	22.1728	21.6351	21.5092	21.5527	23.1815	23.1885	21.109	21.4564	21.2823	20.6702	20.2585	22.0576	22.7113	22.6101	21.6858	21.4281	23.0788	21.1942	22.9949	21.6387	22.6949	21.4986	21.8272	20.7958	21.8025	22.0554	21.5477	23.536	21.1706	21.8347	20.9641	20.7053	21.3148	22.3555	19.6982	21.9082	22.313	21.207	23.6293	23.464	21.9141	22.3608	21.6318	21.5842	20.9308	22.2329
OCIAD2	19.2052	19.425	18.9083	20.066	18.1176	19.1247	19.08	20.2996	20.4153	20.1035	19.0455	19.3183	19.5936	18.9549	20.3528	21.1323	20.162	18.9341	19.1902	20.5402	18.976	20.3966	19.7486	20.1657	19.2638	19.2818	18.6887	19.1179	17.9214	19.3979	19.5776	19.2095	20.2043	19.2242	19.6102	19.213	20.1722	18.2642	19.4298	20.0829	20.2114	19.1796	20.0923	19.8693	20.5364	19.3586	20.0913	18.4214	19.8224
BIN1	1.42304	5.0261	5.51196	2.4339	1	2.81577	4.61749	7.70709	7.64451	1	3.94558	5.06288	6.63704	1	9.31102	8.97783	9.64085	3.37893	6.02223	8.30963	5.83478	8.15586	6.17963	8.11472	2.07378	5.85229	1	4.64743	4.62949	3.80037	7.16658	5.7942	7.84156	1	7.24334	6.1621	6.43334	1	3.7658	7.35988	9.85434	3.29796	7.4808	5.72472	8.69433	3.6606	7.7193	1	8.7038
DDX24	20.8556	20.2425	20.4142	21.0754	19.6088	20.1223	21.3298	21.1942	21.3901	21.0033	20.1712	20.499	20.4626	19.6987	21.1678	22.0394	21.3155	20.0905	20.4228	21.5823	20.2295	21.5312	20.9834	21.1587	20.5165	20.7728	19.5328	20.6688	19.5079	21.0184	21.36	20.6477	21.1294	20.6293	20.4175	20.5638	21.0586	19.4416	21.141	21.384	20.9438	21.3789	21.4715	21.3879	21.4127	20.5115	21.0505	19.905	21.2599
TYMS	17.765	16.287	17.6525	17.5548	15.1425	15.4933	16.8757	16.6829	18.2642	16.0769	17.8743	16.6581	15.3568	16.384	17.3457	18.3629	17.4321	16.758	19.9959	17.7842	16.2747	18.475	18.6795	17.3491	16.8663	18.2247	15.8481	16.4577	14.9259	16.3258	20.5945	16.3268	17.2841	16.3536	15.8412	16.047	15.9964	15.1203	16.7828	16.8593	16.8021	18.0331	19.0954	16.9264	18.369	16.0998	20.1738	19.7264	16.5881
AFF3	17.2352	17.2284	16.3958	18.0106	15.9981	17.7453	17.7991	18.8176	18.2386	18.0373	16.7184	17.5135	17.9325	16.3193	18.6303	19.2291	18.6829	16.5018	16.0965	18.5158	16.7856	18.1723	17.5705	18.3363	17.1541	17.1531	17.0313	17.3985	15.2469	17.4513	16.4244	17.3397	17.8325	17.5369	17.3411	17.1981	18.8765	16.0387	17.9419	18.603	17.554	17.2673	18.4904	18.549	18.3869	17.5253	17.2342	15.2015	18.0389
HIF1A	22.5312	21.2112	23.0875	21.6857	21.8099	21.2198	21.8338	22.7572	23.4772	22.4353	21.5968	21.8862	21.89	20.7043	23.1208	23.1899	23.2519	23.2301	21.9408	23.2506	21.68	23.0069	21.94	22.8878	21.8737	22.4916	21.4115	22.1893	22.478	22.1367	23.2577	22.1636	22.3762	22.714	21.4318	21.9558	22.4987	20.0084	22.4464	22.4965	22.7182	23.237	23.374	22.6844	23.5814	21.5617	22.3912	21.4333	22.1946
SERPING1	18.6097	17.353	20.8887	17.3555	19.0402	17.0113	18.5574	19.0962	21.0638	18.8389	17.7144	18.5194	17.6373	16.8553	18.7611	19.5105	19.0567	22.758	22.8822	19.6915	17.3999	20.6092	20.3983	18.8464	18.6602	23.7103	18.3953	20.2596	19.4283	18.188	23.8273	18.3296	18.428	19.2029	17.368	17.2031	18.9356	16.7614	20.1497	18.4282	19.695	21.5322	23.9415	19.7662	20.0462	18.2913	19.3001	22.3864	19.2621
OAS3	20.07	19.1875	21.7326	19.4909	20.1891	19.6668	20.2835	21.009	21.7513	20.357	19.3412	20.3277	19.465	18.415	20.8216	21.5749	21.1717	22.7196	23.3092	21.1754	19.771	21.4683	22.9584	20.9169	20.8143	23.5477	20.3352	20.9807	20.7209	19.6444	24.1012	19.4718	20.8765	20.0873	19.233	19.4348	21.2473	18.7388	20.8401	20.2717	20.8527	22.2915	24.6477	20.9115	21.818	19.3983	20.6913	22.2157	20.3603
PPP3CA	19.792	19.2546	20.3572	19.6857	19.7392	19.6979	20.1222	20.9484	20.607	19.301	19.4327	19.3464	19.6987	18.4697	20.34	21.0013	20.6598	19.5604	18.7482	20.7952	19.1612	20.9057	19.5374	20.3645	19.5931	19.3174	18.896	19.4661	19.505	19.7029	19.6815	19.6415	19.6825	19.3181	19.0365	19.6323	20.1423	17.738	19.6929	20.3481	18.8254	20.1886	20.5804	19.9162	20.6014	19.5513	19.7707	18.0403	19.9274
BLK	17.5641	18.6842	16.8798	19.4503	16.9669	19.3532	18.5569	20.1716	19.1425	18.0257	17.1557	17.9338	18.5138	17.6287	19.6074	19.7323	19.7434	16.7584	16.5771	19.3842	18.4203	19.4899	19.2835	19.1019	17.6276	17.8516	18.2534	17.4809	16.0241	17.6693	16.323	17.6886	19.12	17.5713	18.7632	17.9543	19.858	16.8321	17.823	18.9592	18.154	17.172	19.9794	18.5435	18.5383	18.9118	17.7306	15.2122	17.9645
SLK	17.142	16.663	17.0801	17.4494	16.3683	17.4922	17.3106	18.6805	17.7754	17.3427	16.8667	16.9329	16.9476	16.1947	17.9366	18.8698	17.6698	18.2211	17.3523	17.8834	16.627	18.6209	16.7407	17.562	16.7417	17.9388	16.5996	16.9209	16.5646	16.7062	18.2091	16.3999	17.4032	17.0391	17.0347	16.6612	18.259	15.1741	17.0399	17.3242	17.6083	17.6478	18.7309	17.3039	18.4501	16.5659	17.481	16.8186	17.077
SIRPA	22.0243	20.456	22.6802	21.1781	21.5573	21.3424	22.2512	23.1234	23.1219	21.5179	21.391	21.3251	21.1453	20.1884	22.1555	22.7401	22.6716	21.665	20.9484	23.1649	21.0797	22.8683	21.2738	22.3747	21.3528	21.5151	21.0224	21.3788	21.5755	21.5516	22.7789	21.3208	22.0068	21.0873	20.9394	21.5069	22.6074	19.7755	22.0558	22.3454	21.6556	23.2931	22.9444	21.9372	22.8629	21.2089	21.7466	20.5155	22.3036
SELENBP1	20.8867	19.2945	20.8485	22.2676	18.7517	22.0164	21.4242	22.4804	20.6505	20.9941	21.0032	20.664	19.2747	20.2576	20.1927	21.532	20.2113	21.5348	20.2725	20.948	20.6372	20.9414	18.8185	19.7747	21.2741	21.6828	20.4804	21.3843	20.4331	20.6447	22.9518	19.1357	21.1425	21.1648	18.6299	20.9937	22.2927	19.4758	21.5083	21.3758	21.2681	21.3135	21.2027	20.3701	20.7495	17.8722	22.0491	20.1291	20.9017
IL8RA	22.4785	21.3668	23.8874	22.1259	22.9926	22.3001	22.7318	23.9045	23.5218	21.5163	22.2235	22.4328	21.7548	20.9806	23.0308	23.6842	23.8232	22.7932	21.3452	23.5742	21.7835	23.7378	22.0825	23.3572	22.205	22.0306	21.6248	22.3671	23.1673	22.4331	23.5154	22.3051	22.1461	21.969	21.4133	22.4305	23.0769	20.0412	22.8162	23.1731	21.3149	24.5298	24.0473	23.0004	23.6369	22.3894	21.9817	20.6337	23.0616
FAM129C	19.221	18.9057	18.6539	19.7668	18.6316	19.9774	20.6602	20.6316	20.1596	20.8368	18.2204	19.8606	20.051	18.4343	20.6921	21.0547	20.4639	18.3249	17.8131	20.2387	18.63	20.055	19.9209	20.5085	18.824	19.0405	18.9303	19.1135	16.8877	20.1691	18.1055	19.8644	19.6686	19.4675	18.9942	19.7316	20.7944	19.0446	19.6494	20.6978	19.4949	19.2035	19.9575	20.1798	19.7194	19.4455	18.6294	16.7724	19.9548
IMP3	19.5752	19.235	19.4206	20.2091	18.7701	19.4905	20.2925	20.3093	20.5141	18.9911	19.2198	19.2918	19.4714	18.6673	19.9779	20.7582	20.13	18.8025	19.3153	20.3974	19.22	20.3827	19.908	19.8062	19.6833	19.2934	18.4833	19.3494	18.297	19.699	20.0556	19.3508	20.1067	19.2688	19.2964	19.1601	19.8743	18.4462	19.8995	20.1453	19.5576	19.9587	20.2586	20.0864	20.2265	19.6678	19.7246	18.6981	20.062
USP49	17.0708	15.5179	16.7312	16.4833	16.154	16.0704	16.9997	17.158	17.3005	16.2237	16.1704	16.4532	15.9183	15.1569	16.8071	17.2409	16.8783	15.9616	16.4835	17.3503	15.3889	16.9042	16.5368	16.7727	16.1429	16.2627	15.1974	15.9373	15.3775	16.2458	16.7877	16.3677	16.3654	16.0307	15.636	16.2095	16.5227	14.5787	16.2735	16.4504	15.71	16.2746	17.1197	16.4615	16.659	16.0711	16.182	16.0225	16.0261
CAPZA1	20.9062	19.5104	20.6791	19.9945	19.5805	19.6362	19.5736	21.392	21.2081	19.9025	20.5095	19.2797	20.0238	18.7679	21.2641	21.5016	21.7831	21.3708	21.2237	21.6962	18.9077	21.6877	20.4604	21.2047	20.4202	21.2011	19.5555	20.5325	21.0538	20.1504	21.5294	19.8885	19.9227	19.7615	20.6118	19.5669	21.4898	16.8072	21.1313	21.2762	18.8848	21.6455	21.9762	20.9432	21.2779	20.7559	20.7049	20.2198	20.3373
SOD2	24.363	23.4869	25.1288	23.7364	24.7866	24.1415	24.4211	25.2523	25.2913	24.1099	23.9878	24.0215	23.6915	22.711	24.8439	25.4244	25.1831	25.5537	24.3701	25.3001	23.4285	25.354	23.5754	24.9027	24.0843	25.1487	23.4977	24.4194	24.6739	24.3243	25.2782	24.1954	23.8423	23.9823	23.436	24.0492	24.6436	21.7752	24.4374	24.6301	23.5973	25.5881	25.6239	24.4464	25.2263	24.0781	23.9027	23.5335	24.6349
TK1	16.5922	15.4395	16.9818	16.5644	14.8268	15.215	16.0553	16.5651	17.3572	14.7596	16.6105	15.9582	14.935	15.3351	16.5084	17.5871	16.3623	16.9827	18.7324	17.0276	15.8853	17.3783	17.7373	15.8772	16.573	16.835	15.5695	16.1079	15.0455	15.2194	19.5374	15.1491	16.69	15.7881	15.4249	15.5566	15.7828	14.6967	16.4084	16.4672	16.1594	17.0399	18.3394	16.4234	17.7611	15.31	18.9266	18.4755	15.6995
PTPRC	24.842	23.8789	25.0144	24.3566	24.3726	24.1029	24.8486	25.3439	25.502	24.6003	24.2158	24.3269	24.3245	23.2816	25.1742	25.6892	25.385	25.0431	24.4035	25.6023	24.0346	25.4819	24.3782	25.2744	24.326	24.8953	23.5701	24.6901	24.2663	24.7361	25.3573	24.4419	24.8146	24.388	23.9614	24.5044	25.0055	22.8029	24.9224	25.2348	24.5731	25.6035	25.496	25.0461	25.5387	24.2733	24.4898	23.6939	25.0523
ZFAND5	21.7479	20.829	22.0694	22.5771	21.1751	21.6047	21.3938	22.6718	22.6662	21.5836	21.4545	21.4993	21.5732	21.3082	22.4368	23.0536	22.2203	22.1371	21.5675	22.7025	21.1172	22.7988	21.6245	22.3504	21.5976	22.4503	20.8439	21.6243	21.4862	21.3059	23.0806	21.0996	22.379	21.4815	21.0942	21.3915	22.5446	20.1931	21.9357	22.1445	22.0697	22.084	22.5752	21.8719	22.7581	20.9847	22.0969	20.8919	21.876
HCK	21.9737	20.7119	22.9832	21.2791	22.361	21.5831	22.1704	22.9129	23.1002	21.0688	21.4854	21.3223	21.1211	20.3172	22.2725	23.2719	22.6634	22.1778	21.0939	23.0355	21.0092	22.9689	21.4534	22.4225	21.2648	21.9361	20.9179	21.7871	21.9763	21.9084	22.8392	21.7437	21.5792	21.2032	20.8919	21.3606	22.2177	19.4913	22.0522	22.0864	21.1296	23.2576	23.0497	21.9127	22.5269	21.4318	21.3021	20.6977	22.2878
TTRAP/TDP2	8.04214	7.47454	4	7.50219	4	9.4819	8.36756	9.92003	7.18492	9.63386	4	7.24547	7.16747	8.28201	8.66854	10.1084	9.85897	4	6.53217	7.91522	8.06903	10.1923	8.96024	9.80571	6.21676	9.2877	6.77001	7.93037	4	8.31721	4	4	9.11392	4	7.45596	7.34838	9.19181	4	6.58392	4	9.04824	7.51467	8.02519	6.41921	9.06092	4.0923	4	4	6.48735
SNCA	25.5212	24.5184	24.7686	25.7277	24.215	25.039	24.3712	25.3338	24.7078	24.1157	25.4696	24.9755	24.0586	24.6385	25.3029	26.0476	25.3152	25.5973	25.0854	24.9629	24.6514	25.2157	24.4192	24.9854	25.2526	25.7201	24.1794	25.3217	24.8109	25.0104	25.6363	24.5023	25.3001	25.2614	24.5419	24.7509	25.3601	23.644	25.3155	25.2185	24.8408	25.1533	24.9744	25.3315	25.3828	23.9757	25.1251	24.8718	25.2654
OR2W3	15.2175	14.1332	16.2345	17.9047	13.37	16.4015	14.5872	18.3845	16.3957	12.9453	15.6401	14.7016	14.4358	14.4988	16.5649	18.0272	16.5045	17.0532	16.2223	16.2742	17.9112	16.7492	14.9845	15.3632	15.486	16.9682	15.1738	16.8003	17.0899	14.0315	17.3638	12.6321	18.936	15.4023	14.2775	13.9513	18.2305	14.9814	17.1256	16.2021	18.8811	16.7162	17.2706	15.9036	16.9602	12.4405	17.7962	13.1809	16.3352
OCIAD1	20.9239	20.3651	20.8126	21.3638	20.1666	20.3413	20.628	21.0739	21.2218	20.5669	20.4959	20.5564	20.354	20.115	21.3461	21.6727	21.37	20.6325	20.5228	21.6403	20.3452	21.6057	21.0056	21.1531	20.7338	21.1195	19.6692	20.7238	19.9592	20.76	21.4059	20.5496	21.0695	20.6114	20.438	20.5673	20.9438	19.3472	20.828	21.2409	20.5973	21.076	21.3884	21.1849	21.4523	20.6254	20.9775	20.2682	20.9442
BLZF1	16.3251	15.2468	16.8252	16.7923	16.1713	16.0887	16.0184	17.5234	17.4058	17.0662	15.8625	16.2568	16.1553	15.3547	16.7493	16.6015	16.7209	16.1664	16.3503	16.9816	15.2914	16.759	16.4239	16.5476	15.7504	16.7876	15.2825	15.9247	15.0355	15.7418	16.6864	15.8377	16.0238	16.067	14.8663	15.7791	16.2097	14.4783	15.911	16.2397	15.2613	16.0755	16.9779	16.5434	16.3282	15.6095	15.9569	15.7363	15.4793
SRP54	21.5945	20.5666	21.5874	21.4618	20.6312	20.767	21.1227	21.9691	22.2238	21.2806	20.9652	21.1488	20.811	20.2306	22.0391	22.5385	22.1246	21.8367	21.3901	22.5024	20.7081	22.4148	21.401	22.037	21.3573	22.0634	20.0887	21.2283	20.5856	21.3181	22.4064	21.1346	21.642	21.0838	20.757	21.1576	21.6485	19.3622	21.436	21.6623	21.2388	22.3134	22.5829	21.8017	22.2931	20.9377	21.9093	20.998	21.5345
SERINC3	22.8201	21.9678	23.0001	22.951	22.1256	21.8865	21.9578	23.2759	23.1604	22.3458	22.3303	22.2707	22.032	21.7603	23.1816	23.6246	23.3365	22.8439	22.3133	23.5227	22.0566	23.5713	22.298	23.2926	22.4547	23.0713	21.3287	22.7121	22.3516	22.6835	23.5742	22.4351	22.8851	22.4761	21.9377	22.4816	22.9353	20.9961	22.9346	23.2053	22.5759	23.4235	23.3435	23.0248	23.5235	22.2385	22.791	22.004	23.113
FCRLA	1	5.47837	1	5.40115	1	5.79091	5.823	6.88882	1	6.85437	1	3.61719	4.78274	1	6.25494	6.06746	1	1	4.54189	5.82065	4.44508	6.23915	4.51624	5.25873	1	1	4.44898	4.89687	1	1	4.27494	5.58901	6.09132	6.41289	2.90099	6.0388	4.01263	4.41383	4.41748	4.45831	4.37041	1	1	4.32848	3.60345	4.25547	5.68638	1	5.23201
FAM49B	20.803	19.2456	20.0886	19.1681	19.3229	19.2571	18.271	21.2743	21.2228	20.8221	20.4168	19.356	20.3634	18.7799	21.508	22.2537	21.7177	22.2393	21.0453	22.3548	19.8153	21.997	20.2312	22.0298	20.1766	21.7271	19.4458	21.2738	20.9516	21.3521	21.2365	20.4552	20.6909	20.4398	20.6084	20.2592	21.5123	18.5209	21.3654	21.3885	21.2488	21.6598	22.491	20.7337	22.1536	20.1614	21.0868	19.7552	21.5169
[truncated: 37 more columns]
