# Supplementary material for: Transcription Profiling of Malaria-Naïve and Semi-immune Colombian Volunteers in a Plasmodium vivax Sporozoite Challenge
Source: PLoS Negl Trop Dis. 2015 Aug 5;9(8):e0003978. doi: 10.1371/journal.pntd.0003978 (PMC4526565; doi:10.1371/journal.pntd.0003978)
Supplement: S2 Table — (XLS) [file pntd.0003978.s002.xls]

## Sheet: Sheet1
S4 Table Quality control metrics for the 24 RNASeq samples
Sample ID	Individual	number of aligned reads	%GC content	median sequence length	median Phred score	Sequence duplication level
TR003_R1_fastqc	302N-Dx	131670	49	35-101	35	0.3517
TR003_R2_fastqc			50	35-64	27	0.2036
TR005_R1_fastqc	341S-Pre	953542	48	35-101	37	0.4051
TR005_R2_fastqc			49	35-64	37	0.2703
TR006_R1_fastqc	317N-Dx	140206	50	35-101	35	0.4284
TR006_R2_fastqc			51	35-64	26	0.245
TR007_R1_fastqc	324S-Pre	1230956	48	35-101	37	0.4048
TR007_R2_fastqc			49	35-64	36	0.28
TR008_R1_fastqc	314N-Dx	238604	48	35-101	36	0.4201
TR008_R2_fastqc			49	35-64	26	0.1729
TR011_R1_fastqc	302N-Pre	1635092	47	35-101	37	0.3791
TR011_R2_fastqc			48	35-64	37	0.2705
TR018_R1_fastqc	319N-Dx	141692	49	35-101	36	0.4009
TR018_R2_fastqc			50	35-64	25	0.1255
TR021_R1_fastqc	306N-Dx	264037	51	35-101	35	0.5131
TR021_R2_fastqc			52	35-64	26	0.286
TR022_R1_fastqc	301S-Pre	1074682	48	35-101	36	0.4261
TR022_R2_fastqc			49	35-64	37	0.2644
TR027_R1.fastq	310N-Dx	131656	49	35-101	35	0.3641
TR027_R2_fastqc			50	35-64	27	0.2142
TR029_R1_fastqc	302S-Dx	124402	48	35-101	35	0.2959
TR029_R2_fastqc			49	35-64	28	0.1279
TR035_R1_fastqc	317N-Pre	1551714	49	35-101	37	0.4352
TR035_R2_fastqc			49	35-64	37	0.3302
TR038_R1_fastqc	375S-Pre	1400382	49	35-101	37	0.4521
TR038_R2_fastqc			50	35-64	36	0.3357
TR049_R1_fastqc	319N-Pre	1615941	49	35-101	36	0.4635
TR049_R2_fastqc			49	35-64	37	0.3543
TR050_R1_fastqc	324S-Dx	70581	48	35-101	35	0.3144
TR050_R2_fastqc			49	35-64	25	0.1321
TR055_R1_fastqc	327S-Pre	945546	49	35-101	36	0.4332
TR055_R2_fastqc			50	35-64	36	0.3153
TR067_R1_fastqc	327S-Dx	81168	51	35-101	36	0.4045
TR067_R2_fastqc			52	35-64	28	0.2569
TR077_R1_fastqc	341S-Dx	187513	52	35-101	35	0.5003
TR077_R2_fastqc			52	35-64	25	0.2527
TR080_R1_fastqc	301S-Dx	97047	49	35-101	35	0.3703
TR080_R2_fastqc			51	35-64	26	0.1865
TR093_R1_fastqc	310N-Pre	1051007	49	35-101	36	0.4375
TR093_R2_fastqc			49	35-64	36	0.3083
TR099_R1_fastqc	314N-Pre	1375983	48	35-101	37	0.4288
TR099_R2_fastqc			49	35-64	37	0.3461
TR105_R1_fastqc	306N-Pre	1483536	52	35-101	36	0.5913
TR105_R2_fastqc			52	35-64	37	0.4803
TR125_R1_fastqc	375S-Dx	152840	49	35-101	35	0.3693
TR125_R2_fastqc			50	35-64	25	0.1696
TR132_R1_fastqc	302S-Pre	1985772	48	35-101	37	0.4211
TR132_R2_fastqc			48	35-64	37	0.3537
