# Supplementary material for: Transcription Profiling of Malaria-Naïve and Semi-immune Colombian Volunteers in a Plasmodium vivax Sporozoite Challenge
Source: PLoS Negl Trop Dis. 2015 Aug 5;9(8):e0003978. doi: 10.1371/journal.pntd.0003978 (PMC4526565; doi:10.1371/journal.pntd.0003978)
Supplement: S3 Table — (XLS) [file pntd.0003978.s003.xls]

## Sheet: Fludigm
S3A Table Axis scores from PC1 of BIT (Fluidigm data)
Sample	Individual	Time	Site	Axis 1	Axis 2	Axis 3	Axis 4	Axis 5	Axis 7
TR001	302S	DAY5	Buenaventura	3.82571	0.854534	3.8288	5.24632	4.75231	1.25533
TR003	302N	Diagnosis	Cali	-0.444303	-0.509548	-4.94537	-1.54176	-3.95568	4.76194
TR004	301S	DAY7	Buenaventura	-1.54246	-0.46432	0.14596	-1.60757	-1.40921	-1.0717
TR005	341S	Pre-Challenge	Buenaventura	-5.17692	-3.7189	-4.97964	-3.83362	0.611833	-1.49822
TR007	324S	Pre-Challenge	Buenaventura	2.1107	0.280179	2.54237	2.67973	3.44844	0.748239
TR010	378S	Pre-Challenge	Buenaventura	2.53328	1.27389	2.58092	1.12311	-0.870205	-0.984386
TR011	302N	Pre-Challenge	Cali	-0.91427	-4.71312	-4.67574	-1.20508	1.45801	5.11657
TR012	314N	DAY5	Cali	3.56038	2.17043	3.95277	4.74015	3.93539	2.16525
TR013	306N	DAY9	Cali	-4.0386	-0.764262	-3.57246	-5.43675	-5.74782	-5.42402
TR015	304N	Pre-Challenge	Cali	-1.68683	-4.23206	-1.17412	-4.54755	-4.98575	-4.63204
TR018	319N	Diagnosis	Cali	-1.52474	-3.87573	-0.345139	-3.43933	-3.63683	3.28518
TR019	310N	DAY7	Cali	-1.22222	0.938339	-2.92032	-0.20347	0.366215	-1.59513
TR021	306N	Diagnosis	Cali	-0.23616	3.41418	-1.63186	1.24981	-1.24383	5.78587
TR022	301S	Pre-Challenge	Buenaventura	4.55108	2.61438	4.99786	5.29952	4.00722	1.89415
TR023	319N	MTH4	Cali	2.68615	1.45192	2.66442	4.35761	4.23432	1.96011
TR024	381S	DAY7	Buenaventura	-0.195973	1.57689	-0.205711	-0.410639	0.435176	-0.185387
TR026	302N	DAY5	Cali	1.38151	2.93195	-0.938432	0.648315	-1.53468	-0.787206
TR027	310N	Diagnosis	Cali	-3.58024	-0.563039	-8.46701	-3.89775	-5.97194	2.43002
TR029	302S	Diagnosis	Buenaventura	2.33433	-0.282556	1.96737	2.69184	3.96668	2.13676
TR031	317N	DAY5	Cali	3.73401	1.9448	1.43999	3.72021	3.21196	0.880146
TR033	375S	DAY5	Buenaventura	-2.33874	-0.346272	1.23463	-3.00897	-1.04198	-3.14453
TR034	304N	DAY7	Cali	0.932408	-0.890369	0.829462	-0.894646	-1.44511	-2.57519
TR035	317N	Pre-Challenge	Cali	2.91453	2.54366	1.15716	4.23459	4.1975	1.60842
TR036	310S	MTH4	Buenaventura	-3.84163	-7.14465	-2.67135	-6.02456	-5.26989	-3.2862
TR038	375S	Pre-Challenge	Buenaventura	1.61585	2.44879	4.23436	2.95031	4.4735	0.307204
TR040	378S	DAY5	Buenaventura	0.454253	1.05448	-0.158151	-0.787627	-1.90489	-1.17723
TR041	317N	MTH4	Cali	2.43515	-0.279417	2.7815	4.56983	4.5063	7.9221
TR045	301S	MTH4	Buenaventura	-0.845954	0.769613	-0.203955	0.051446	0.210849	-1.83281
TR046	304N	DAY5	Cali	-1.03181	-4.26336	-1.21966	-3.45596	-4.34414	-4.22823
TR048	381S	DAY5	Buenaventura	-2.1069	0.864065	-0.560105	-1.55944	-1.84507	-1.59547
TR049	319N	Pre-Challenge	Cali	2.46748	-0.199532	2.77933	2.74906	2.34044	0.507063
TR051	381S	DAY9	Buenaventura	-1.43112	1.53405	-0.893254	-0.977248	-0.867713	0.145602
TR052	317N	DAY9	Cali	-2.35989	3.56943	-3.52749	0.908915	1.26074	4.3226
TR055	327S	Pre-Challenge	Buenaventura	-1.33226	-4.1845	-0.577076	-1.72802	-0.724447	-2.78682
TR057	306N	MTH4	Cali	0.621499	4.68527	1.77621	-0.0451408	-2.16757	-2.91291
TR058	314N	DAY9	Cali	0.96687	2.48311	2.50822	2.08997	1.08649	5.5956
TR062	378S	DAY7	Buenaventura	1.33333	1.98747	1.00671	0.696637	-0.990599	-0.623221
TR064	378S	Diagnosis	Buenaventura	1.01096	1.33252	-0.113515	-0.101483	-2.08944	0.0078476
TR066	317N	DAY7	Cali	-1.18428	2.27206	-2.67665	-1.89415	-1.5916	-1.06922
TR067	327S	Diagnosis	Buenaventura	-5.08473	-1.46786	-5.45807	-5.45908	-5.05365	1.4531
TR068	310N	MTH4	Cali	-2.47419	0.945806	-4.54386	-2.42036	-1.58458	-3.12122
TR070	304N	DAY9	Cali	0.828761	-2.2584	0.340591	-0.99166	-2.00858	-2.20556
TR072	327S	DAY5	Buenaventura	0.215207	-1.05175	-0.0860232	0.00709267	0.41734	-2.56305
TR073	381S	Pre-Challenge	Buenaventura	1.0809	0.182296	1.70201	0.68755	0.34874	-0.245656
TR075	306N	DAY5	Cali	2.29892	3.92181	2.75905	3.119	2.65851	0.245403
TR076	301S	DAY9	Buenaventura	2.15498	1.90609	3.99561	2.02807	0.94612	0.693707
TR077	341S	Diagnosis	Buenaventura	1.76954	5.0957	-3.7244	3.79646	2.39668	6.63732
TR078	302N	DAY9	Cali	2.53814	2.49684	0.776683	1.92278	-0.273485	-0.459228
TR079	327S	MTH4	Buenaventura	0.391181	-1.86232	-0.272718	-0.462965	1.09823	-1.9154
TR080	301S	Diagnosis	Buenaventura	-5.20309	-5.37257	-3.14966	-6.89856	-5.82852	0.470923
TR081	378S	MTH4	Buenaventura	-2.03798	-0.253912	-1.99619	-3.61535	-3.50188	-3.26975
TR083	341S	DAY9	Buenaventura	-0.0177436	1.02635	-1.75733	2.61105	4.11528	3.64716
TR084	310N	DAY9	Cali	-3.33474	-1.51361	-5.67052	-2.96429	-2.96165	0.459064
TR085	310S	DAY9	Buenaventura	0.502833	0.968455	0.446268	0.231966	0.182675	-1.53348
TR086	302S	MTH4	Buenaventura	2.36257	-0.000109865	2.47969	2.21695	2.24218	0.171139
TR089	341S	DAY5	Buenaventura	0.604066	4.56209	-2.2409	4.38922	3.09893	6.53845
TR090	310S	Pre-Challenge	Buenaventura	-1.1383	-3.73669	0.647789	-2.63826	-2.03726	-3.02145
TR091	327S	DAY7	Buenaventura	-0.575916	-1.66543	-0.217238	-0.90676	-0.280854	-2.14903
TR093	310N	Pre-Challenge	Cali	1.22121	1.62417	-0.380014	0.830557	0.999462	-0.696212
TR095	302N	DAY7	Cali	1.73106	3.80178	-0.377206	1.00951	-0.204948	-1.02191
TR096	378S	DAY9	Buenaventura	-5.64247	-4.14955	-3.5192	-8.73953	-8.04923	-5.05797
TR098	341S	DAY7	Buenaventura	-1.72787	0.78198	-3.96371	0.310043	3.36223	1.65989
TR099	314N	Pre-Challenge	Cali	3.31659	1.48213	4.54499	4.52324	3.73924	1.06876
TR103	324S	DAY7	Buenaventura	1.32732	-0.666709	2.63115	2.19012	2.17298	0.545216
TR104	304N	Diagnosis	Cali	2.05016	0.474423	1.89646	0.71289	-1.10494	-1.90674
TR105	306N	Pre-Challenge	Cali	-1.10624	3.16019	-1.53423	0.363719	-0.717269	4.01662
TR106	341S	MTH4	Buenaventura	-5.76158	-0.428724	-7.81877	-3.03501	-0.537834	-0.84184
TR107	375S	DAY9	Buenaventura	1.97132	1.59208	3.92769	2.89892	2.27901	0.342919
TR110	319N	DAY9	Cali	0.229784	-3.25448	1.0813	-1.08323	-1.46874	2.87725
TR111	324S	MTH4	Buenaventura	-1.76729	-1.4742	0.542573	-0.234815	0.918941	0.737463
TR112	324S	DAY5	Buenaventura	1.70056	0.831711	3.20023	2.24254	1.88208	-0.0191849
TR113	310S	DAY5	Buenaventura	1.47891	0.897514	2.64161	1.1298	1.3904	-0.621113
TR114	302S	DAY7	Buenaventura	2.86253	0.351326	3.20542	3.9896	4.21428	0.903784
TR115	314N	MTH4	Cali	-1.12794	-2.53274	0.257436	-2.05861	-1.42573	-1.73151
TR116	310S	DAY7	Buenaventura	-1.46087	-0.44805	-0.452222	-1.87608	-1.1062	-2.62724
TR117	375S	DAY7	Buenaventura	0.866797	1.83474	3.74267	1.79023	2.04603	0.500322
TR121	314N	DAY7	Cali	0.922678	0.267248	1.74824	0.553799	1.24019	-0.688758
TR122	302S	DAY9	Buenaventura	0.128661	-3.2587	1.27066	-1.23781	0.299291	-1.49731
TR124	310N	DAY5	Cali	-0.324677	-0.550574	-1.45773	0.280144	0.618753	-1.57425
TR125	375S	Diagnosis	Buenaventura	-0.813747	-2.79343	2.73327	-1.10742	-1.7602	-0.0924362
TR126	375S	MTH4	Buenaventura	-4.95935	-3.24526	-1.66576	-5.44328	-3.56011	-2.2981
TR127	327S	DAY9	Buenaventura	1.44126	0.145197	0.636834	0.937694	1.71636	-0.659036
TR128	324S	DAY9	Buenaventura	3.88446	1.82496	4.54768	4.06759	3.38999	2.53497
TR129	381S	MTH4	Buenaventura	-1.75601	0.554976	-0.750467	-1.7546	-1.64372	-2.53916
TR131	304N	MTH4	Cali	-1.32983	-7.08009	-0.228479	-3.27252	-1.97115	-3.44724
TR132	302S	Pre-Challenge	Buenaventura	3.33002	-0.22909	3.53771	3.95305	4.44163	0.874342

## Sheet: RNA-seq
S3B Table Axis scores from PC1 of BIT listed in S4 Table (RNASeq data)
Label	Individual	TIME	SITE	Axis 1	Axis 2	Axis 3	Axis 4	Axis 5	Axis 6	Axis 7	Axis 8	Axis 9
TR003	302N	Diagnosis	Cali	0.976014	-1.11379	-2.19596	-0.32038	-4.00683	-1.43993	3.19336	0.565423	-1.58521
TR005	341S	Pre-Challenge	Buenaventura	-2.62833	-1.32765	-1.74093	0.121204	6.24308	-1.07106	-1.16542	2.6144	3.59099
TR006	317N	Diagnosis	Cali	0.555718	1.41311	-0.685858	-0.660828	-3.953	1.01546	3.08216	-0.747813	-1.25786
TR007	324S	Pre-Challenge	Buenaventura	0.0275577	-2.23202	0.720169	0.89836	1.46314	0.629797	-2.17659	1.36967	0.783303
TR008	314N	Diagnosis	Cali	-0.382883	0.359966	0.3249	0.809588	-2.58629	-0.316283	4.36066	2.50904	1.31782
TR011	302N	Pre-Challenge	Cali	-1.18964	-3.60548	-1.82405	-0.246029	3.075	0.503358	3.01606	2.95788	2.14654
TR018	319N	Diagnosis	Cali	2.86	-2.69236	1.23573	-2.20016	-2.67205	0.443966	1.6073	-4.7681	-3.72435
TR021	306N	Diagnosis	Cali	1.00333	2.1504	-0.687421	-0.117799	-1.85711	-0.445996	3.08034	-0.35778	-0.0988846
TR022	301S	Pre-Challenge	Buenaventura	1.09997	0.241097	1.40447	1.60884	-0.00389327	0.606362	-2.30536	0.990611	1.59317
TR027	310N	Diagnosis	Cali	-1.2461	1.05879	-3.51218	0.33975	-4.9848	1.55718	1.902	-0.104539	-1.56141
TR029	302S	Diagnosis	Buenaventura	0.311748	-1.45408	0.644675	-0.884848	1.1746	-0.191993	-2.50423	-2.34966	-0.680723
TR035	317N	Pre-Challenge	Cali	-0.133619	-0.84473	0.00250755	0.310474	1.16514	0.960708	-2.10077	0.790555	1.27848
TR038	375S	Pre-Challenge	Buenaventura	0.235773	2.0301	1.7565	1.30163	3.64898	-1.38894	-2.69021	1.73122	2.49053
TR049	319N	Pre-Challenge	Cali	2.44571	-3.13136	1.85686	-1.07258	0.449979	1.17689	-3.19249	-1.86491	-1.74271
TR050	324S	Diagnosis	Buenaventura	-4.11764	1.24921	0.509507	6.00873	-1.43264	-1.29415	4.87358	4.41814	1.25165
TR055	327S	Pre-Challenge	Buenaventura	1.34698	-1.47385	0.533017	-2.73584	1.89236	0.855523	-4.14963	-3.16564	-1.7544
TR067	327S	Diagnosis	Buenaventura	-2.67258	1.43439	-0.103827	0.763884	-0.729686	-2.12263	1.76599	-0.128708	-0.530064
TR077	341S	Diagnosis	Buenaventura	-0.301434	4.07663	-2.93855	-3.53145	0.622754	-0.258125	2.13976	-0.903163	-1.52856
TR080	301S	Diagnosis	Buenaventura	-0.723676	2.50335	0.27406	-1.67828	-1.21237	-0.8539	0.616959	-1.79895	-0.567656
TR093	310N	Pre-Challenge	Cali	0.571347	-0.0693195	-0.725738	-0.76501	0.410086	0.430168	-3.27945	-0.221329	0.80239
TR099	314N	Pre-Challenge	Cali	0.585733	-1.58451	1.28412	1.37264	0.705503	1.57203	-3.0388	0.198498	0.675959
TR105	306N	Pre-Challenge	Cali	-0.562132	3.52929	0.272897	1.23568	0.379757	0.0911943	2.2788	-0.0579483	-0.747137
TR125	375S	Diagnosis	Buenaventura	1.57983	0.742353	2.63154	-0.374592	0.321384	-0.399145	-1.67047	-1.17499	-0.873437
TR132	302S	Pre-Challenge	Buenaventura	0.358334	-1.25955	0.96357	-0.182981	1.8869	-0.0604869	-3.64355	-0.501901	0.721567
