# Supplementary material for: Transcription Profiling of Malaria-Naïve and Semi-immune Colombian Volunteers in a Plasmodium vivax Sporozoite Challenge
Source: PLoS Negl Trop Dis. 2015 Aug 5;9(8):e0003978. doi: 10.1371/journal.pntd.0003978 (PMC4526565; doi:10.1371/journal.pntd.0003978)
Supplement: S4 Table — (XLS) [file pntd.0003978.s004.xls]

## Sheet: Sheet1
S4_Table BIT Gene Correlation with Axes in Univariate analysis
Axes	Gene ID	Correlation
Axis 1	SAE1	0.5348
	SNRPD2	0.7967
	BIN1	0.7488
	DDX24	0.6093
	IMP3	0.8171
Axis 2	GMPR	0.8874
	EPB42	0.9402
	SELENBP1	0.9623
	SNCA	0.9729
	OR2W3	0.8646
Axis 3	CD19	0.6026
	POU2AF1	0.8663
	CD79A	0.9232
	CD72	0.6488
Axis 4	NPTN	0.6576
	BCLAF1	0.5994
	DYRK1A	0.7705
	PAPD4	0.8063
	TRIM33	0.8224
	SLK	0.7949
Axis 5	TSEN34	0.7879
	C5AR1	0.8781
	AMICA1	0.8511
	PHC2	0.884
	NUP214	0.8136
	AQP9	0.8434
	MBOAT7	0.8531
	SIRPA	0.9226
	HCK	0.8988
Axis 7	HERC5	0.9734
	EPSTI1	0.9518
	RSAD2	0.993
	SAMD9L	0.9802
	IRF7	0.9308
	IFIT2	0.956
	MX1	0.9641
	SERPING	0.96
	OAS3	0.9867
