# Supplementary material for: Transcription Profiling of Malaria-Naïve and Semi-immune Colombian Volunteers in a Plasmodium vivax Sporozoite Challenge
Source: PLoS Negl Trop Dis. 2015 Aug 5;9(8):e0003978. doi: 10.1371/journal.pntd.0003978 (PMC4526565; doi:10.1371/journal.pntd.0003978)
Supplement: S5 Table — (XLS) [file pntd.0003978.s005.xls]

## Sheet: Sheet1
S5 Table Genes positively correlated with each Axis at NLP>3 in a multivariate model
Axis 1				Axis 2				Axis 3				Axis 4				Axis 5				Axis 7
29 Genes	r	NLP		76 Genes	r	NLP		50 Genes	r	NLP		167 Genes	r	NLP		357 Genes	r	NLP		275 Genes	r	NLP
VPS51	0.409526	3.27154		SNCA	0.622743	11.5214		POU2AF1	0.58174	6.34452		KIAA0430	0.153626	5.08797		TNFRSF10C	0.316021	7.90069		RSAD2	0.779733	14.5725
USP8	0.36435	3.3183		SELENBP1	0.642848	10.2971		TNIP2	0.357758	6.21744		ELOVL5	0.213204	4.98776		FPR1	0.218868	7.74797		IFIT3	0.547601	14.4532
UQCRFS1	0.290284	3.08736		EPB42	0.564696	9.31828		CD79A	0.535989	5.99565		STAG2	0.217187	4.95554		RASSF3	0.123169	7.65543		IFI44	0.595398	12.4496
SNRPD2	0.223746	3.10011		BCL2L1	0.384824	9.23036		FTSJ2	0.447266	5.35065		GNA13	0.177734	4.9075		FMNL1	0.127073	7.40792		IFI44L	0.698376	12.1366
SLC25A5	0.155331	3.55573		SLC4A1	0.570004	9.18745		RPL36AL	0.109539	5.26916		USP8	0.368428	4.88807		LOC729737	0.24644	7.03586		OAS3	0.640831	11.4369
SAE1	0.336943	3.1682		ALAS2	0.565487	8.44317		CD22	0.693538	5.11348		DICER1	0.239753	4.8856		MYO1F	0.154646	7.03348		IFI6	0.487498	11.1996
RASA3	0.162195	3.03485		EPB49	0.287912	8.2368		DPF2	0.242917	4.91591		SEL1L	0.230012	4.87623		ZDHHC18	0.158667	6.98919		TRIM22	0.3465	10.9727
RANBP3	0.274031	3.1673		STRADB	0.432922	8.10991		CD37	0.178518	4.36368		ZNF800	0.293542	4.86547		PXN	0.128009	6.78858		SAMD9L	0.408413	10.6453
PPP6R1	0.256384	3.1715		TRIM58	0.45653	8.02243		RPS17L	0.17513	4.12588		SLC8A1	0.372059	4.85898		CSF3R	0.205314	6.77549		GBP2	0.253866	10.4093
PPP1R7	0.313942	3.56809		MKRN1	0.195567	7.77353		MLKL	0.18586	4.03749		CD46	0.164309	4.80621		XPO6	0.222307	6.64955		SP110	0.1696	10.2909
NUMA1	0.193852	3.64017		DCAF12	0.284952	7.64634		FCRL2	0.722057	4.0112		SERINC1	0.205312	4.65555		DENND3	0.160716	6.62675		OAS2	0.448435	10.2848
NDUFA11	0.454869	3.78953		HBD	0.505123	7.50003		TRA2A	0.2347	3.9133		AFF4	0.21599	4.64985		FAM53C	0.222238	6.51635		APOL6	0.388869	10.2295
KLHL12	0.255224	3.04907		MXI1	0.344936	7.3046		C1orf52	0.33664	3.90871		GTF2I	0.150031	4.62454		LYN	0.127294	6.51068		IFIT2	0.40692	10.1304
KIAA0100	0.231709	3.39417		GMPR	0.33607	7.2106		WASH7P	0.265613	3.90261		BRWD3	0.272006	4.60179		GMIP	0.152223	6.37963		HERC5	0.481074	9.56944
GYS1	0.492087	3.89243		ADIPOR1	0.250662	7.06302		INPP5B	0.319805	3.89865		PARP8	0.208328	4.59892		SORL1	0.256913	6.35391		PARP14	0.353709	9.56183
GPAA1	0.678	4.02801		CSDA	0.336061	7.05293		ZC3H4	0.261393	3.88838		TPR	0.186355	4.58774		C10orf54	0.112643	6.34299		IFIT1	0.512398	9.48555
GNB1	0.109474	3.57843		FAM210B	0.40321	6.9193		BANK1	0.427595	3.84342		GLIPR1	0.248942	4.56757		RPS6KA1	0.124581	6.27622		GBP1	0.607795	9.48133
FIS1	0.318023	3.10901		AHSP	0.397081	6.77105		TRMT112	0.161967	3.81407		SAMD9	0.291217	4.56711		NCF2	0.129213	6.24766		ZBP1	0.34898	9.39078
FAM21B	0.360972	3.55043		OR2W3	0.630228	6.59065		COQ4	0.410373	3.79898		CDC73	0.29757	4.53811		ARAP1	0.094927	6.12216		MOV10	0.392425	9.38697
EIF4G1	0.261971	3.54129		CA1	0.560659	6.22412		KRCC1	0.20433	3.74944		ZNF207	0.212828	4.49503		ZYX	0.165964	6.09791		STAT2	0.310596	9.33887
EIF3C	0.431904	4.06012		ASCC2	0.291136	6.15361		ST20	0.49456	3.7233		ITGA4	0.327504	4.3809		MBOAT7	0.167802	6.06997		UBE2L6	0.352122	9.33751
DCAF13	0.437392	3.20348		SLC25A39	0.327843	6.14297		VDAC2	0.287686	3.69707		AGTPBP1	0.176295	4.37308		ALOX5	0.184932	6.06399		CMPK2	0.647601	9.31561
CUL1	0.211007	3.69864		BPGM	0.342038	5.91054		NFATC1	0.282516	3.65896		PAPD4	0.177448	4.37261		HCK	0.1455	6.06165		PARP9	0.294678	9.30879
CFDP1	0.483061	3.68138		ATP5E	0.098861	5.88966		RPL37	0.139225	3.62655		SAMHD1	0.312717	4.36768		TECPR2	0.22663	6.02335		SERPING1	0.699059	9.26268
BFAR	0.404192	3.30176		GSPT1	0.263618	5.85153		RPS4X	0.18888	3.55167		TMCC3	0.264697	4.36121		LOC100133161	0.218791	5.93755		FTSJD2	0.244924	8.97961
ASNA1	0.452047	3.37063		FBXO7	0.291882	5.64731		SNRPG	0.416896	3.54191		HIPK3	0.553211	4.34953		EIF2C4	0.138492	5.93322		DDX60	0.389639	8.96099
ARHGEF18	0.252883	3.05563		C9orf78	0.286072	5.41905		FAIM3	0.173358	3.39982		CREBRF	0.21433	4.33362		MAU2	0.113218	5.91704		IFIH1	0.3995	8.82838
ANXA7	0.203594	3.09312		GLRX5	0.298241	5.35361		CD72	0.335933	3.28963		RICTOR	0.176963	4.2896		S100A11	0.153602	5.88671		XRN1	0.306711	8.72964
ANKHD1	0.265545	3.28359		GPR146	0.415453	5.28039		CTDNEP1	0.132658	3.25292		MYCBP2	0.272556	4.2893		MNDA	0.144822	5.86594		GBP5	0.508108	8.66642
				PINK1	0.130314	5.26409		STAT2	0.186249	3.22142		XRCC5	0.164841	4.27848		SSH2	0.183757	5.86375		IFITM1	0.230236	8.4586
				C5orf4	0.285832	5.16483		PLAGL1	0.334653	3.21997		CUL1	0.17141	4.25298		DGAT2	0.305208	5.85513		IFIT5	0.335924	8.44399
				OAZ1	0.113597	5.07009		ZNF200	0.331667	3.1991		SP110	0.099923	4.24754		TMCC3	0.231237	5.82656		EPSTI1	0.469983	8.4296
				HEMGN	0.308694	4.93335		BRMS1	0.182575	3.19233		FYB	0.241936	4.2344		SLC11A1	0.258958	5.81077		GBP4	0.425449	8.37349
				FAM46C	0.252354	4.78818		PNN	0.147919	3.1718		RPS6KB1	0.306413	4.22958		CXCR1	0.254568	5.79036		DTX3L	0.261201	8.26333
				SLC6A8	0.452453	4.62416		ACSS1	0.165924	3.11997		BNIP2	0.124281	4.21286		LRP10	0.181382	5.78608		PLSCR1	0.381066	8.24947
				FAM104A	0.110932	4.5834		RNF122	0.469889	3.11924		GNB1	0.090578	4.20727		FLJ45445	0.230584	5.73793		MLKL	0.215454	8.20082
				KIAA0430	0.084963	4.54715		ZNRD1	0.32399	3.11429		RB1CC1	0.304487	4.20019		KDM6B	0.215202	5.71807		RNF213	0.289813	8.12748
				IGF2BP2	0.261696	4.42151		SNRPC	0.353132	3.11259		CSDE1	0.149634	4.18996		GNB2	0.139057	5.71575		PML	0.358809	8.03341
				HAGH	0.266307	4.40423		ZNF766	0.228853	3.10258		KIAA1033	0.237446	4.1673		SLC12A6	0.186705	5.67243		SP100	0.160608	7.77842
				TMOD1	0.368626	4.30244		NAGK	0.250043	3.09094		PKN2	0.220847	4.14396		CXCR2	0.258102	5.64487		LAP3	0.475417	7.77664
				UBXN6	0.24585	4.29958		LOC100505761	0.400053	3.07858		PHF3	0.199693	4.13612		LRMP	0.103629	5.64256		MX1	0.451094	7.75727
				UBB	0.294855	4.29089		HMGN3	0.312442	3.07129		TAOK3	0.240923	4.13447		FAM129A	0.270594	5.63289		LY6E	0.477491	7.70533
				LGALS3	0.214659	4.20781		BANF1	0.201936	3.0646		CTSS	0.191168	4.11353		H3F3B	0.119349	5.57371		EIF2AK2	0.429995	7.68694
				RIOK3	0.120032	4.117		SYS1	0.327571	3.06353		KIAA1468	0.234768	4.07044		TRIM25	0.190643	5.57098		TDRD7	0.24301	7.63522
				FKBP8	0.21318	4.10428		MANBAL	0.367781	3.06046		RASSF3	0.097781	4.07017		MME	0.329611	5.54641		STAT1	0.335144	7.62796
				SESN3	0.175031	4.07445		DPEP2	0.215093	3.05164		PPTC7	0.446586	4.0645		PIK3CD	0.123846	5.52841		ADAR	0.153872	7.60322
				FUNDC2	0.150285	4.02065		MS4A1	0.445342	3.04554		SP100	0.132301	4.04381		MYO9B	0.11275	5.50078		XAF1	0.427189	7.57724
				RBM38	0.222877	3.92549		RAB37	0.127878	3.0313		NR3C1	0.201789	4.02101		MSL1	0.146946	5.47847		TAP1	0.301156	7.33053
				BNIP3L	0.15221	3.88936		MBOAT7	0.151135	3.0261		ARID4A	0.281611	3.99961		SPI1	0.131919	5.44681		DDX58	0.369433	7.31982
				EPB41	0.122781	3.86955		SLC35C2	0.251995	3.00252		LRRFIP1	0.177107	3.98702		DYSF	0.233848	5.44636		NUB1	0.202662	7.3193
				MBNL3	0.21869	3.86202						PNPLA8	0.171714	3.98578		MMP25	0.22463	5.44197		IRF7	0.446182	7.28943
				YOD1	0.134561	3.85096						PDCD10	0.15045	3.97528		SLC6A6	0.197393	5.41192		IFI16	0.215252	7.03943
				CARM1	0.179423	3.76932						ACTR2	0.181392	3.95464		GLT1D1	0.162491	5.40551		FCGR1B	0.516788	7.01784
				SRRD	0.285291	3.75462						PUM2	0.134796	3.95038		ARHGAP26	0.175161	5.35588		ISG15	0.563402	7.01689
				PSMF1	0.115128	3.71785						GALNT1	0.192286	3.93132		NAMPT	0.228352	5.30655		CHMP5	0.220217	7.00368
				CTSB	0.099395	3.67982						LRRK2	0.262382	3.90985		MAPK13	0.253169	5.3002		FCGR1C	0.555653	6.97948
				PNPLA8	0.097881	3.65111						GTF2IP1	0.131933	3.87801		WDFY3	0.28348	5.28404		DDX60L	0.28214	6.977
				PPM1A	0.125719	3.54862						EPB41	0.199992	3.87529		GPR97	0.251823	5.28241		FAM8A1	0.158603	6.85885
				YBX1	0.155053	3.50806						BACH1	0.241719	3.83206		TLR1	0.141229	5.25228		GBP3	0.380382	6.84981
				FBXO9	0.151732	3.40218						LYN	0.115539	3.832		SDCBP	0.131239	5.24253		HELZ2	0.319391	6.77718
				SIAH2	0.126105	3.39337						ADAM10	0.301085	3.79374		NCF4	0.167997	5.23586		TRAFD1	0.276677	6.76098
				MAF1	0.122174	3.32683						TMEM30A	0.156515	3.78482		FRAT2	0.217603	5.23372		PSME2	0.270891	6.75559
				ZER1	0.149623	3.31618						ANKRD44	0.106244	3.74104		HAL	0.265488	5.21823		ANKFY1	0.150433	6.71914
				WDR45	0.131524	3.28081						CASS4	0.48083	3.72829		RIN3	0.166577	5.21712		BST2	0.285918	6.64455
				TSTA3	0.21003	3.27458						RNF169	0.403059	3.72443		FURIN	0.14224	5.21413		ATG3	0.142874	6.59005
				LYL1	0.19221	3.26427						RAPGEF2	0.250236	3.72248		STAT5B	0.166282	5.21104		SHISA5	0.18174	6.57849
				WASF2	0.091691	3.2175						NCOA1	0.149371	3.70483		PREX1	0.189696	5.19527		OAS1	0.472627	6.50594
				FOXO4	0.119912	3.14912						ANKRD17	0.13606	3.70481		NCOA1	0.133696	5.17457		SAMD9	0.256048	6.46672
				ZNF131	0.173022	3.11265						C7orf60	0.225402	3.68733		TBC1D14	0.182293	5.16569		LPCAT2	0.224343	6.35236
				GPS2	0.104902	3.09234						MNDA	0.141839	3.67884		USP32	0.169334	5.11291		NLRC5	0.163693	6.34862
				GATA1	0.220708	3.06071						HERC3	0.296469	3.66958		TREML2	0.157304	5.09441		BATF2	0.768956	6.32793
				EIF3C	0.150353	3.05547						CYB5R4	0.199977	3.65808		FCGR2A	0.236528	5.07992		FCGR1A	0.55809	6.19931
				TSPAN5	0.27628	3.04205						FAM21B	0.265658	3.64882		PCNX	0.204381	5.06816		IFI35	0.403254	6.18682
				EIF2AK1	0.120979	3.04049						SDE2	0.336763	3.6437		HSD17B11	0.078106	5.06489		ZCCHC2	0.289043	6.06839
				PCGF5	0.175269	3.02922						SCAF11	0.134756	3.63755		TALDO1	0.110387	5.05468		APOL1	0.304105	5.99294
				SERF2	0.080127	3.01407						CHUK	0.334943	3.63642		FLOT2	0.228521	5.04859		PSTPIP2	0.369824	5.97415
												B3GNT5	0.432743	3.62658		TLE3	0.246689	5.04375		TNFSF10	0.284358	5.93762
												RAD23B	0.140106	3.61145		C5AR1	0.192942	5.03868		CD59	0.235511	5.90169
												FOXN3	0.167151	3.60357		FAM65B	0.14897	5.02317		WARS	0.350237	5.84752
												EML4	0.134255	3.59238		IL1R2	0.409843	5.01945		LHFPL2	0.383961	5.80967
												SRGN	0.125019	3.57665		BASP1	0.250843	4.98858		GNB4	0.16351	5.809
												SMCHD1	0.209224	3.57555		FCGR2C	0.151304	4.96346		APOL2	0.250912	5.76569
												ZBTB2	0.183026	3.55428		P2RY13	0.131508	4.95472		TYMP	0.28332	5.7443
												FAM65B	0.165115	3.54794		MRVI1	0.413632	4.91556		SECTM1	0.297652	5.70993
												C20orf111	0.131333	3.52128		SRGN	0.10949	4.90373		ZC3HAV1	0.189476	5.66494
												ACAP2	0.132835	3.50415		SP110	0.075284	4.89666		ZNFX1	0.193816	5.65984
												PIK3R1	0.260662	3.4897		ACTN1	0.190704	4.88126		NBN	0.213107	5.63155
												HECTD1	0.204581	3.48911		DOK3	0.17555	4.87618		TNFSF13B	0.216207	5.61535
												ZNF117	0.280207	3.48851		CCDC71L	0.182067	4.85586		MT2A	0.350222	5.54839
												CDK17	0.253168	3.48744		KIAA0317	0.158563	4.83709		PIK3AP1	0.199157	5.54372
												TMED5	0.192106	3.48322		ADAM8	0.13342	4.81423		IRF1	0.23834	5.52337
												OSTM1	0.213597	3.48252		ANXA11	0.104314	4.80799		ANKRD22	0.757833	5.51831
												TLR8	0.222708	3.4745		UNC13D	0.169921	4.80588		FBXO6	0.415969	5.497
												BCLAF1	0.185344	3.46453		NUP214	0.108073	4.80581		CUL1	0.135626	5.49466
												LCP1	0.141314	3.46334		LITAF	0.167517	4.79575		USP25	0.156283	5.48552
												SLK	0.148876	3.46184		KCNJ15	0.244563	4.78463		CEACAM1	0.424796	5.46092
												TCP11L2	0.417783	3.4614		POR	0.43431	4.77219		TAP2	0.234917	5.44592
												USP32	0.180318	3.45184		CFLAR	0.2144	4.74726		SLK	0.139268	5.4388
												VPS41	0.299472	3.44476		ST3GAL2	0.203891	4.73873		LACTB	0.167823	5.43183
												SNX10	0.129571	3.43989		UBR2	0.132115	4.72606		GSDMD	0.204158	5.4269
												IL1RAP	0.294248	3.43891		KIAA0430	0.094505	4.71637		NMI	0.176612	5.42546
												SLU7	0.138193	3.43576		ANPEP	0.251906	4.69891		TRIM21	0.216812	5.4128
												DYM	0.369504	3.43534		WAS	0.099608	4.65226		VAMP3	0.180108	5.29724
												MEGF9	0.213255	3.42285		SIRPA	0.140775	4.61781		ABHD16A	0.119393	5.29407
												MED13L	0.231606	3.42162		AQP9	0.253545	4.60607		DHX58	0.327188	5.25077
												SCOC	0.147904	3.41668		PDLIM7	0.161495	4.60521		VCPIP1	0.171257	5.2117
												TRAPPC8	0.2291	3.41503		DNM2	0.146331	4.5974		AFF1	0.199724	5.18558
												SP3	0.202204	3.40614		RASGRP4	0.168163	4.59533		TRANK1	0.205686	5.18383
												EIF3D	0.102561	3.40355		MGAM	0.22462	4.58251		NAPA	0.17117	5.11808
												NFE2L2	0.218238	3.39484		SHKBP1	0.156266	4.56104		RBCK1	0.211241	5.1146
												ELF1	0.269469	3.38675		NPL	0.201477	4.54376		TRIM38	0.171163	5.10429
												MYSM1	0.240889	3.38496		TNFRSF1A	0.177974	4.53871		POMP	0.158121	5.10314
												PRDM2	0.131927	3.38257		ADAM19	0.222746	4.52647		VPS9D1	0.370542	5.10259
												HIF1A	0.345395	3.36043		ITGA5	0.182971	4.49015		ZNF200	0.277413	5.09652
												MKLN1	0.121548	3.33779		ACOX1	0.153689	4.45841		NT5C3	0.228423	5.06203
												ACTR3	0.151755	3.33642		ENTPD1	0.181286	4.45357		C9orf91	0.289985	5.06201
												PTPN11	0.172049	3.33302		AGPAT9	0.215674	4.44357		OASL	0.36987	5.02127
												XRN1	0.185059	3.33278		NUMB	0.15095	4.43144		AP5B1	0.175459	5.0163
												ERO1L	0.339543	3.30275		RASSF2	0.131309	4.42434		TIFA	0.34329	5.00249
												ATM	0.224093	3.30119		MEFV	0.184838	4.42339		KCNJ15	0.239652	5.00028
												USP9X	0.211649	3.30009		ACSL1	0.236136	4.41045		FAS	0.202943	4.98798
												OAT	0.26839	3.29277		RHOG	0.111248	4.38962		WDFY1	0.234123	4.9849
												NIPBL	0.209682	3.29156		FPR2	0.216167	4.37927		CD274	0.606073	4.92978
												NUP153	0.203539	3.27933		ATG16L2	0.130933	4.37744		BAK1	0.211103	4.91233
												ZDHHC20	0.260802	3.26874		ICAM3	0.171788	4.3649		SELL	0.131874	4.9056
												PTP4A1	0.224564	3.26074		HCLS1	0.082407	4.3611		SNX20	0.208938	4.88324
												KIAA1551	0.278128	3.25572		EMR2	0.250368	4.34643		STX17	0.178869	4.86608
												PPP2R5D	0.160871	3.253		UBAP1	0.126371	4.33497		GPR65	0.172334	4.8619
												PTPRC	0.246203	3.25288		RNF24	0.314552	4.33447		FGD2	0.190538	4.84491
												FPR2	0.252409	3.2391		ABHD5	0.205769	4.31768		STX11	0.226656	4.79199
												RNF111	0.208844	3.23497		KLHL12	0.162761	4.31023		PATL1	0.13393	4.78446
												CHD1	0.152374	3.23215		PHC2	0.178964	4.29508		TFEC	0.34634	4.73904
												ARIH1	0.178058	3.21468		IFNAR1	0.170851	4.29268		ITPRIP	0.13665	4.72304
												CMTM6	0.156481	3.2075		MTHFS	0.351144	4.29031		KIAA0040	0.214786	4.71795
												EIF3A	0.187057	3.2057		AGTPBP1	0.113969	4.2662		SNX10	0.106138	4.71205
												FAM53C	0.173421	3.20351		BOD1L1	0.159124	4.25081		MEFV	0.182891	4.67824
												SOS2	0.245048	3.20133		PRRC2A	0.091912	4.2496		PARP12	0.240814	4.63431
												TRAPPC10	0.128946	3.19677		GRB2	0.067096	4.24037		PLEK	0.133285	4.60023
												ACLY	0.126888	3.19666		SLC37A3	0.309577	4.21779		SCO2	0.426116	4.55247
												TMEM154	0.22329	3.19466		NFE2	0.192951	4.21382		TNFAIP6	0.345332	4.51786
												BOD1L1	0.188699	3.19463		RGS2	0.217297	4.2121		SCARB2	0.154533	4.4793
												RPS6KA3	0.197973	3.18954		CDC42EP3	0.143091	4.20372		TREML2	0.130691	4.46662
												YWHAB	0.083067	3.18307		DGCR2	0.182658	4.20341		CASP1	0.153932	4.4627
												MME	0.301916	3.16917		SELL	0.121618	4.19808		TOR1B	0.209634	4.4549
												CCNG2	0.164559	3.16871		MKNK2	0.130338	4.18758		NTNG2	0.236425	4.44116
												DIP2B	0.178456	3.16382		KLHL2	0.225874	4.17957		BAZ1A	0.136407	4.44014
												SDCBP	0.126686	3.15593		RALGAPA2	0.221945	4.17662		TRIM5	0.183658	4.40253
												IQGAP1	0.19001	3.14224		TMEM71	0.106474	4.17221		C4orf32	0.269351	4.38471
												ZCCHC6	0.145341	3.13476		AMICA1	0.103368	4.17194		RERE	0.143206	4.36118
												PRDM4	0.227255	3.12548		SP1	0.085078	4.16942		RHBDF2	0.244448	4.35232
												SNX13	0.205617	3.12437		VNN2	0.270317	4.13734		PHF11	0.141966	4.34536
												ADAM17	0.199012	3.10924		NPEPPS	0.100087	4.13175		TEP1	0.156238	4.34296
												DDX21	0.146174	3.10486		PICALM	0.120561	4.12642		TRIM25	0.140956	4.3285
												RASA3	0.118631	3.099		MLLT1	0.189789	4.11729		CHD1	0.120906	4.30208
												CYLD	0.098301	3.09673		GTF2I	0.089027	4.10357		AIM2	0.378927	4.29011
												USP38	0.217946	3.09641		TLR6	0.153724	4.09908		PARP10	0.30292	4.28088
												FAM13B	0.233701	3.08602		LILRB3	0.143428	4.08234		ODF3B	0.366925	4.2661
												TMF1	0.176965	3.07111		DIP2B	0.146279	4.08066		GTPBP1	0.138522	4.25831
												THOC2	0.209509	3.06654		GPSM3	0.075621	4.07739		RTP4	0.478033	4.25678
												CDK19	0.21494	3.05707		UBN1	0.160011	4.07641		SQRDL	0.161855	4.25627
												DOCK11	0.14276	3.05078		NBEAL2	0.148578	4.05957		ZNF438	0.283906	4.24936
												UBR5	0.132274	3.05049		SRXN1	0.210569	4.05626		SSFA2	0.157803	4.21641
												GPATCH8	0.343281	3.02918		HRH2	0.282766	4.05621		IRF9	0.146691	4.21257
												PRCP	0.150715	3.02902		RBM47	0.116304	4.04782		C1GALT1	0.124309	4.1857
												B2M	0.08308	3.02812		PLEKHM1	0.148276	4.02205		MTHFD2	0.18891	4.17772
												PPIP5K2	0.164854	3.01039		SLC16A3	0.131975	4.01862		NUCB1	0.206876	4.17281
												USP25	0.147484	3.00406		PYGL	0.199995	4.01785		FAM26F	0.351406	4.1686
																S100P	0.231468	4.01579		GCH1	0.311025	4.14359
																PINK1	0.108835	4.00415		KIAA1109	0.158471	4.13256
																TLR4	0.206334	3.99804		RALB	0.12401	4.09281
																SRPK1	0.198945	3.99201		PTK2B	0.116432	4.08849
																FNDC3B	0.193805	3.97818		IL1RN	0.180038	4.06735
																ITPRIP	0.123027	3.92239		VAMP5	0.358231	4.04032
																NDEL1	0.187775	3.91773		PSMB9	0.182466	3.97673
																CORO1A	0.089445	3.90972		MVP	0.136077	3.97561
																GTF2IP1	0.087777	3.90706		SIPA1L1	0.201864	3.96884
																PHF21A	0.130564	3.90568		MX2	0.133677	3.95638
																GMFG	0.115925	3.90146		CARD6	0.254067	3.93748
																IL1RAP	0.216501	3.90109		TIMM10	0.370832	3.9326
																TIMP2	0.154478	3.89837		FFAR2	0.202749	3.93232
																CSNK1D	0.095858	3.89732		IRF2	0.110558	3.93205
																PTEN	0.13344	3.89448		SAMHD1	0.176681	3.92379
																ADAR	0.083309	3.89196		LILRB3	0.130116	3.92062
																ADRBK1	0.097976	3.88953		LOC441081	0.280356	3.91401
																CLIC1	0.078564	3.88599		RNF19B	0.122003	3.9013
																MAP2K3	0.134977	3.87083		AGPAT3	0.171244	3.89611
																GAB2	0.161981	3.86315		CXorf21	0.151642	3.8812
																GNB1	0.055537	3.86166		SAT1	0.201832	3.87227
																TBXAS1	0.148091	3.85202		GK	0.190602	3.85937
																IGF2R	0.261119	3.84067		ACSL4	0.142173	3.85371
																ELL	0.135152	3.83564		CIITA	0.169594	3.81844
																ERGIC1	0.15932	3.83208		GTPBP2	0.128383	3.8041
																GCA	0.163326	3.82371		SART1	0.116141	3.802
																APOBR	0.088855	3.82214		LCP2	0.110719	3.78785
																BEST1	0.291149	3.81967		MYOF	0.356768	3.78619
																MLL2	0.116884	3.80617		HIST2H2AA3	0.331581	3.78607
																MEGF9	0.154073	3.80235		HIST2H2AA4	0.331581	3.78607
																RAB5C	0.1088	3.79749		GRINA	0.175543	3.75236
																WLS	0.482863	3.78711		TMEM123	0.136851	3.74873
																LOC441081	0.28908	3.7741		P2RY14	0.488327	3.74838
																C16orf72	0.120348	3.76556		ZC3H12A	0.190554	3.72711
																IL4R	0.168829	3.73825		SBNO2	0.188843	3.72386
																TLR2	0.131848	3.73693		UNC93B1	0.120262	3.71865
																SOS2	0.183737	3.72312		GTF2B	0.139788	3.71599
																PSTPIP1	0.125704	3.72035		CASP4	0.150642	3.71203
																BAZ2B	0.188146	3.71958		GALM	0.267537	3.71102
																DICER1	0.124002	3.71623		GADD45B	0.232094	3.70888
																ATF6	0.13447	3.70936		IFI30	0.164347	3.66909
																TET2	0.137087	3.70895		FYB	0.132044	3.64854
																EIF3C	0.189573	3.70257		NADK	0.072081	3.64092
																MANSC1	0.312254	3.69854		JAK2	0.231188	3.61644
																NRD1	0.073277	3.69695		NCOA7	0.166351	3.61144
																CREB5	0.19138	3.69573		CARD16	0.151901	3.59886
																ADAM10	0.194313	3.6889		TMX1	0.177111	3.58061
																DENND5A	0.141189	3.67256		LGALS3BP	0.31247	3.56686
																PLXNC1	0.197077	3.66838		CYSLTR1	0.280483	3.5576
																SEC14L1	0.155833	3.6376		TOP1	0.178866	3.51498
																KLF6	0.168899	3.63171		SP140	0.19855	3.51294
																TPD52L2	0.152574	3.62933		SLC12A7	0.279024	3.51219
																SLC12A9	0.152205	3.62665		SSB	0.164722	3.49453
																KIDINS220	0.126635	3.62402		RIPK2	0.259039	3.49069
																GLIPR1	0.134045	3.61891		C5orf56	0.229081	3.46485
																DDAH2	0.28325	3.60701		MR1	0.224726	3.46089
																IL17RA	0.127425	3.60059		PSMA4	0.108641	3.42961
																CKLF	0.171282	3.60041		IFITM3	0.469698	3.41692
																KIAA0226L	0.320125	3.59729		PSME1	0.091085	3.38245
																TPR	0.099301	3.59164		PPA1	0.13897	3.37289
																DHX34	0.156563	3.57819		TAPBP	0.103737	3.33505
																CR1	0.353104	3.57812		CCDC71L	0.122742	3.32762
																SERINC1	0.107427	3.57184		GK3P	0.259507	3.31869
																MAP3K2	0.108132	3.5685		FTSJ2	0.161568	3.31586
																MAP4K4	0.129263	3.56594		DDAH2	0.24698	3.29692
																STEAP4	0.151006	3.56502		UBQLN2	0.150321	3.28635
																IQSEC1	0.104431	3.56463		PRRG4	0.219256	3.26944
																GNG10	0.168664	3.55278		EMILIN2	0.140705	3.26131
																SERPINA1	0.161511	3.54775		LRRK2	0.139703	3.25599
																RGS14	0.149989	3.54303		DAPP1	0.144512	3.24889
																TDP2	0.140901	3.53981		ME2	0.099678	3.22739
																ARHGAP9	0.149881	3.53721		ETV6	0.097027	3.21467
																ARHGEF11	0.199547	3.53463		MOB3C	0.198336	3.20649
																PFKFB4	0.127809	3.52461		TLR1	0.085608	3.20484
																QPCT	0.255708	3.52384		SMCHD1	0.118618	3.20221
																PROK2	0.36243	3.52121		MSRB1	0.137498	3.18946
																CTDSP2	0.101883	3.50893		DNAJA1	0.197754	3.18135
																CHD2	0.073458	3.50582		BTN3A3	0.127466	3.17808
																ECE1	0.135918	3.48397		RNASEL	0.184411	3.17275
																PFKFB3	0.23567	3.48204		MIA3	0.153494	3.16952
																IFITM2	0.183025	3.4802		KARS	0.150152	3.15616
																GRAMD1A	0.194108	3.47828		TLR8	0.127609	3.14976
																C19orf59	0.456892	3.46676		APOL3	0.184251	3.1445
																IQGAP1	0.136171	3.46608		LGALS9	0.231318	3.1401
																MAP3K1	0.155792	3.46397		ELF4	0.10416	3.13866
																MCTP2	0.187251	3.45841		B2M	0.053131	3.13848
																LOC100133331	0.333595	3.45182		WDFY3	0.167845	3.1364
																YPEL3	0.118218	3.44943		ECE1	0.117141	3.13636
																SH3KBP1	0.085826	3.44825		ISG20	0.221858	3.1323
																VNN3	0.299	3.44439		TOR1A	0.134197	3.13075
																PXK	0.433577	3.43208		CLEC4E	0.201306	3.12822
																STX3	0.123246	3.42355		RAB24	0.128099	3.10824
																RTN3	0.116306	3.41443		ATXN7	0.15199	3.1004
																VASP	0.061966	3.41286		HCAR2	0.246981	3.09975
																RARA	0.180721	3.4099		SOD2	0.128046	3.0926
																BNIP2	0.06838	3.40278		RARRES3	0.210155	3.0921
																RNF149	0.105855	3.39279		MYD88	0.063074	3.08554
																PACSIN2	0.139568	3.39277		NCAPH2	0.180012	3.07763
																EGLN1	0.127096	3.38091		CIR1	0.114257	3.07204
																MSRB1	0.153392	3.3784		TMEM140	0.258805	3.06804
																KIAA0232	0.132974	3.3707		LIMK2	0.160966	3.06183
																ZFP36L1	0.160637	3.36717		STAT5A	0.096649	3.05221
																MTMR3	0.116816	3.36451		CYBB	0.151868	3.05006
																CPEB4	0.184708	3.36252		SMG1	0.08267	3.04912
																EMR3	0.236767	3.35771		IGSF6	0.171148	3.02165
																SART1	0.111274	3.35732		GIMAP4	0.103674	3.02093
																FAM120AOS	0.110737	3.35208		CTSB	0.085029	3.00741
																TBL1X	0.146252	3.35168		CFLAR	0.13572	3.00067
																CD163	0.25311	3.34737
																CYBA	0.118019	3.34327
																STAG2	0.101303	3.33908
																DDX60L	0.148156	3.33165
																TCIRG1	0.107756	3.32577
																KLF7	0.157165	3.3241
																TMEM8A	0.164498	3.32217
																ARHGEF2	0.078222	3.32091
																TP53I11	0.25754	3.31869
																APMAP	0.203526	3.31737
																ARPC2	0.04287	3.31305
																ZNF467	0.115866	3.30576
																IFNGR1	0.121775	3.30131
																DHX8	0.117045	3.29156
																MYD88	0.07074	3.29122
																CMTM6	0.105639	3.29092
																TNFRSF1B	0.098095	3.28668
																VMP1	0.128154	3.27891
																SYTL3	0.260903	3.27774
																USP48	0.137193	3.27375
																FOSL2	0.218769	3.2674
																PPP1R12B	0.144001	3.26711
																PTAFR	0.099614	3.26318
																CUL4B	0.085939	3.25196
																MX2	0.120527	3.25185
																ARHGAP25	0.111612	3.24606
																HIPK3	0.284363	3.24415
																UBXN2B	0.159792	3.23784
																GRK6	0.111384	3.23774
																BTNL8	0.512832	3.23763
																WDFY4	0.150679	3.22701
																KIAA1551	0.182484	3.22623
																ZNF746	0.163456	3.22017
																TGFBR2	0.114837	3.2159
																RALB	0.107476	3.2131
																TUG1	0.062395	3.21062
																SH3BP5L	0.165769	3.19118
																ARRB2	0.088867	3.17428
																TLR8	0.136414	3.16791
																CD82	0.185052	3.16329
																LILRA6	0.202943	3.16183
																PLXDC2	0.273736	3.158
																LRCH4	0.12189	3.1579
																CYSTM1	0.261794	3.15532
																PPM1F	0.211805	3.15062
																BACH1	0.135584	3.14886
																SVIL	0.163218	3.14392
																MBP	0.124334	3.13852
																CPSF7	0.112876	3.13511
																ABHD16A	0.079783	3.13157
																STAT6	0.105287	3.12496
																NOTCH2	0.103288	3.12225
																C16orf54	0.113944	3.11509
																RNF13	0.118312	3.10924
																IPMK	0.194679	3.10838
																CYTH4	0.136544	3.10711
																MAPK14	0.197326	3.10153
																FNIP1	0.103873	3.09956
																PLCG2	0.126557	3.0841
																SH3GLB1	0.111466	3.08352
																PJA2	0.113005	3.07748
																RBPJ	0.136542	3.07636
																RASSF5	0.054036	3.07622
																LSP1	0.093438	3.06906
																FBXL5	0.094207	3.06655
																SLC44A2	0.10892	3.06483
																ULK1	0.17616	3.06356
																TLR5	0.28765	3.05236
																FAM126B	0.188222	3.04882
																C7orf60	0.127051	3.04153
																NAIP	0.234379	3.04039
																AKNA	0.115155	3.03908
																C1RL	0.140085	3.0382
																F5	0.315278	3.03348
																CREBRF	0.104625	3.03205
																LCP1	0.083761	3.03193
																SLCO3A1	0.0923	3.02401
																FLJ45340	0.171157	3.0151
																FAM45B	0.133774	3.01385
																E2F3	0.178888	3.00772
																IDS	0.117269	3.00492
																PRCP	0.098875	3.00065
																				180 Genes into ToppFun
																				NAD+ ADP-ribosyltransferaase	5 of 26
																				type-1 interferon signaling	25/69
																				cytokine-mediated signaling	31/234
																				response to virus	29/195
																				altered susceptibility to infection	26/388
																				increase susceptibility to viral infection	14/81
																				abnormal interferon level	12 of 75
																				IRF	22/158
																				IRF7	17/212
																				ISRE	15/187
																				ICSBP	14/201
																				Zidovudine	49/378
																				PI-PC acid	27/291
																				imiquimod	16/132
																				bare lymphocyte syndrome	2 of 3
