# Supplementary material for: Transcription Profiling of Malaria-Naïve and Semi-immune Colombian Volunteers in a Plasmodium vivax Sporozoite Challenge
Source: PLoS Negl Trop Dis. 2015 Aug 5;9(8):e0003978. doi: 10.1371/journal.pntd.0003978 (PMC4526565; doi:10.1371/journal.pntd.0003978)
Supplement: S6 Table — (XLS) [file pntd.0003978.s006.xls]

## Sheet: Sheet1
S6 Table Main and Interaction effects from RNASeq
Up-Regulated Dx > Prechallenge	Effect	NLP		Down Regulated Dx < Prechallenge	Effect	NLP		Higher in Naïve Cali > BV	Effect	NLP		Lower in Naïve BV > Cali	Effect	NLP		Interaction Genes	NLP
APOL3	1.66274	10.712		MME	-1.49616	11.8985		APOL3	-5.43	4.58902		MME	0.670323	1.33559		MME	11.8985
PSME2	1.98112	9.22291		MAPK13	-1.00097	9.31933		PSME2	-3.8	2.95466		MAPK13	0.363045	1.04686		APOL3	10.712
PDIA3	0.888538	8.92812		IPMK	-0.83321	9.10262		IPMK	-0.56	0.234101		ARHGDIB	0.224451	1.7853		MAPK13	9.31933
AGPAT3	1.02056	7.67537		ARHGDIB	-0.61376	9.00736		PDIA3	-2.82	1.97963		TALDO1	0.236338	1.41346		PSME2	9.22291
PSMB5	0.892417	7.41169		TALDO1	-0.49684	8.34086		AGPAT3	-3.29	2.43336		KIAA0232	0.288563	1.48726		IPMK	9.10262
SNRPG	1.0226	7.10165		KIAA0232	-0.69299	7.90628		SNRPG	-0.61	0.261893		PIK3CD	0.379594	4.71296		ARHGDIB	9.00736
CTSH	0.406054	7.06576		PIK3CD	-0.57458	7.77686		CTSH	-2.74	1.90287		BTG1	0.164006	0.716652		PDIA3	8.92812
UTP3	0.674763	7.05678		BTG1	-0.43498	7.74085		UTP3	-0.41	0.163144		TBC1D14	0.484669	2.28804		TALDO1	8.34086
ATP1B3	0.785706	6.87394		TBC1D14	-0.8237	7.63595		ATP1B3	-1.96	1.19722		ARPC2	0.156521	3.12609		KIAA0232	7.90628
NUP62	0.637325	6.86943		ARPC2	-0.34626	7.57888		NUP62	-2.56	1.73209		RAD21	0.130493	0.613863		PIK3CD	7.77686
PLEKHO1	0.650922	6.69663		RAD21	-0.362	7.57874		PLEKHO1	-0.83	0.377842		TBXAS1	0.326631	2.13037		BTG1	7.74085
PSMA4	0.938312	6.58893		TBXAS1	-0.78562	7.54781		PSMA4	-3.86	3.00968		IDS	0.437277	3.54945		AGPAT3	7.67537
POGK	0.389398	6.58116		IDS	-0.86009	7.45565		POGK	-1.3	0.681781		PSMB5	0.117121	0.32723		TBC1D14	7.63595
RARRES3	1.62065	6.55044		HAL	-1.01138	7.35432		RARRES3	-2.65	1.80989		HAL	0.573927	1.68347		ARPC2	7.57888
NPC2	0.743779	6.45506		PPP2R5A	-0.40278	7.34452		NPC2	-2.46	1.63839		PPP2R5A	0.121064	0.258885		RAD21	7.57874
RAB20	1.47106	6.45313		SH3KBP1	-0.41301	7.29162		RAB20	-1.28	0.670387		SH3KBP1	0.081232	0.489405		TBXAS1	7.54781
SERPINB9	0.747192	6.30867		TMEM50A	-0.31781	7.27591		SERPINB9	-1.34	0.706794		TMEM50A	0.211628	1.71498		IDS	7.45565
CXCR2P1	1.22079	6.2318		PSD4	-0.60917	7.14873		CXCR2P1	-1.54	0.857901		PSD4	0.211235	0.78061		PSMB5	7.41169
ANXA2	0.769019	6.22467		LRMP	-0.55316	7.10568		ANXA2	-1.3	0.680649		LRMP	0.427962	3.88112		HAL	7.35432
MYOF	2.44597	6.1905		MMP25	-1.12142	6.90954		RILP	-0.76	0.343556		MMP25	0.823401	4.99945		PPP2R5A	7.34452
SCO2	1.99184	6.11314		DICER1	-0.58864	6.8441		PPA1	-2.61	1.78039		DICER1	0.167051	0.484889		SH3KBP1	7.29162
RILP	0.804432	6.09283		EIF2C4	-0.72022	6.84096		SNRPB2	-0.52	0.217677		EIF2C4	0.426354	3.83254		TMEM50A	7.27591
PPA1	1.25511	6.08579		NPL	-0.88304	6.82605		NDUFA9	-2.2	1.39689		NPL	0.383803	0.910458		PSD4	7.14873
BATF2	3.68333	6.00481		MBP	-0.73582	6.77395		CASP10	-3.03	2.17793		MBP	0.427299	2.76374		LRMP	7.10568
SNRPB2	0.743888	6.00225		LPPR2	-0.72356	6.70967		CNP	-2.33	1.51779		LPPR2	0.279856	0.799028		SNRPG	7.10165
WARS	2.37512	6.00166		HEXB	-0.50153	6.64426		SLC2A6	-1.08	0.535666		HEXB	0.176738	0.631091		CTSH	7.06576
NDUFA9	0.759519	5.99543		PRKDC	-0.60406	6.63545		ACP2	-1.19	0.608398		PRKDC	0.056639	0.0834044		UTP3	7.05678
CASP10	1.18374	5.95491		TMEM43	-0.66736	6.50857		EIF2S2	-2.64	1.80482		TMEM43	0.39133	1.67184		MMP25	6.90954
CNP	0.779351	5.93855		ZNF516	-0.69131	6.49302		C11orf75	-2.65	1.81355		ZNF516	0.181212	0.464253		ATP1B3	6.87394
SLC2A6	1.4187	5.90121		SLC6A6	-0.95238	6.41715		CNDP2	-2.3	1.49224		SLC6A6	0.602635	3.84239		NUP62	6.86943
ACP2	0.933858	5.89528		CD302	-0.73164	6.40438		NAPA	-2.13	1.33956		CD302	0.130289	0.382605		DICER1	6.8441
EIF2S2	0.592134	5.88368		ABTB1	-0.61314	6.3942		TNFSF13	-0.78	0.353172		ABTB1	0.366618	1.1008		EIF2C4	6.84096
C11orf75	1.47089	5.85767		AKAP10	-0.30952	6.38767		G3BP1	0.06	0.0213169		AKAP10	0.164113	0.628501		NPL	6.82605
CNDP2	1.11458	5.84012		C5AR1	-0.96274	6.38077		ATM	-0.36	0.142683		C5AR1	0.248973	1.02536		MBP	6.77395
NAPA	0.809208	5.83462		BASP1	-1.34885	6.32842		PSMB10	-2.47	1.64908		BASP1	0.74916	2.78059		LPPR2	6.70967
TNFSF13	0.523047	5.82538		OSBPL8	-0.63564	6.3028		GSTK1	-0.9	0.420754		OSBPL8	0.181878	0.533215		PLEKHO1	6.69663
G3BP1	0.360944	5.81185		PROK2	-2.09116	6.25681		SCO1	-1.35	0.717357		PROK2	0.882597	2.1943		HEXB	6.64426
GBP4	2.47959	5.73124		AKT1	-0.71191	6.23408		SSB	-1.11	0.554091		AKT1	0.446632	2.96976		PRKDC	6.63545
MT2A	2.16021	5.69983		SRPK2	-0.91952	6.22337		MTMR11	-1.81	1.07146		SRPK2	0.238783	0.670186		PSMA4	6.58893
PSMB10	0.696967	5.66956		ARHGAP9	-0.54027	6.20809		HLA-C	0.08	0.0281481		ARHGAP9	0.22192	0.599902		POGK	6.58116
GSTK1	0.333279	5.64695		GTF2I	-0.64538	6.20373		SMARCA2	-0.57	0.241313		GTF2I	0.317217	1.92171		RARRES3	6.55044
SCO1	1.13041	5.62805		GLIPR1	-0.77547	6.1934		TYMP	-2.2	1.39916		GLIPR1	0.377114	1.79493		TMEM43	6.50857
SSB	0.929077	5.59599		MYO1F	-0.55063	6.19025		RPL12	-1.03	0.503966		MYO1F	0.267143	1.72975		ZNF516	6.49302
MTMR11	1.09875	5.59202		DHRS7	-0.86348	6.18976		ARID4A	-0.19	0.0689648		DHRS7	0.225927	1.06854		NPC2	6.45506
TYMP	1.30001	5.55645		WLS	-2.17506	6.18454		GNB1	-1.21	0.618148		CYTIP	0.143633	0.860813		RAB20	6.45313
RPL12	0.629113	5.53853		CYTIP	-0.66226	6.18025		C5orf15	-2.95	2.0973		RASSF3	0.266993	2.21825		SLC6A6	6.41715
LAP3	2.54328	5.41852		RASSF3	-0.61652	6.14396		TPMT	-1.88	1.12469		S100P	0.340752	1.11168		CD302	6.40438
C5orf15	0.622005	5.41737		S100P	-1.2906	6.11332		TMSB10	-4.09	3.24492		CXCR2	0.811148	4.15609		ABTB1	6.3942
GCH1	1.97083	5.4143		CXCR2	-1.138	6.07033		POMP	-4.47	3.62579		APMAP	0.227601	0.439584		AKAP10	6.38767
TPMT	0.936746	5.39848		APMAP	-0.84746	6.06824		CARS2	-1.34	0.707032		SSH2	0.328775	1.879		C5AR1	6.38077
LGALS3BP	1.67997	5.38981		SSH2	-0.83234	6.06038		GSTO1	-4.33	3.49171		SORL1	0.765499	3.23652		BASP1	6.32842
TMSB10	0.586715	5.37159		SORL1	-1.11579	5.98189		DPYSL2	-2.08	1.29427		GTF2IP1	0.321229	2.16645		SERPINB9	6.30867
POMP	0.750924	5.3664		GTF2IP1	-0.6907	5.96053		CNBP	0.37	0.144692		SIRPA	0.503184	3.18925		OSBPL8	6.3028
CARS2	0.512279	5.35923		SIRPA	-0.62296	5.88965		RIPK2	-1.61	0.912781		NUP214	0.102175	0.49429		PROK2	6.25681
GSTO1	0.674492	5.34158		NUP214	-0.34886	5.84547		CD74	-2.05	1.27406		CD163	0.484427	1.69363		AKT1	6.23408
DPYSL2	0.509102	5.32199		CD163	-1.29466	5.8312		SLC7A7	-1.32	0.698577		GAB3	0.327123	1.59054		CXCR2P1	6.2318
RIPK2	1.559	5.30661		GAB3	-0.49016	5.82999		IRF5	-1.84	1.09168		SLC11A1	0.56532	2.12493		ANXA2	6.22467
CD74	0.47064	5.29677		SLC11A1	-1.27088	5.78107		CYFIP1	-1.35	0.719126		TLE3	0.861527	3.95084		SRPK2	6.22337
SLC7A7	0.433988	5.29217		TLE3	-1.2017	5.77468		EIF5AL1	-1.77	1.03686		TNFRSF10C	0.548991	2.00654		ARHGAP9	6.20809
IRF5	0.689939	5.28111		TNFRSF10C	-1.13278	5.77348		SERF2	-1.03	0.501306		ZYX	0.344063	1.48205		GTF2I	6.20373
CYFIP1	0.877055	5.27329		ZYX	-0.56564	5.74439		IFI30	-0.72	0.3168		ABHD5	0.369428	1.68687		GLIPR1	6.1934
EIF5AL1	0.65253	5.24486		ATM	-0.50943	5.73139		GSDMD	-1.11	0.555096		RTN3	0.458937	3.40431		MYO1F	6.19025
SERF2	0.483525	5.23494		ABHD5	-0.9175	5.70989		SEL1L3	0.09	0.0311942		STXBP5	0.143214	0.323965		DHRS7	6.18976
FAM26F	2.10145	5.21179		RTN3	-0.71063	5.68128		PSMA6	-3.49	2.63494		CCNG2	0.154436	0.636872		CYTIP	6.18025
IFI30	0.793165	5.19928		STXBP5	-0.99588	5.67515		PDIA3P	-2.59	1.75404		AGTPBP1	0.199687	0.804006		RASSF3	6.14396
GSDMD	0.7489	5.19521		CCNG2	-0.62641	5.66023		HLA-DMA	-3.04	2.19005		ANPEP	0.227948	0.476141		S100P	6.11332
PLAGL2	0.642674	5.18618		AGTPBP1	-0.62622	5.64098		PSME1	-3.04	2.18927		TMEM71	0.353002	2.51406		SCO2	6.11314
GBP5	2.76662	5.18188		ANPEP	-0.97378	5.6384		PLEKHM1	-0.04	0.0129828		DNAJC3	0.253676	0.901315		RILP	6.09283
PSMA6	1.06428	5.17384		TMEM71	-0.62851	5.62288		MAFB	-2.11	1.31917		ATP2B4	0.289654	0.542084		PPA1	6.08579
PDIA3P	0.641598	5.16046		DNAJC3	-0.52686	5.59069						CAMK2G	0.337945	2.42964		CXCR2	6.07033
HLA-DMA	0.511215	5.14561		HLA-C	-0.8252	5.57984						DGAT2	0.95781	3.48291		APMAP	6.06824
PSME1	0.624591	5.08639		ATP2B4	-0.60419	5.57536						AHCTF1	0.2079	0.875763		SSH2	6.06038
PSMC6	0.729926	5.0374		CAMK2G	-0.66476	5.57082						DDX17	0.20179	2.0428		SNRPB2	6.00225
MAFB	0.737299	5.02361		DGAT2	-1.42971	5.56925						CAT	0.391988	1.24148		NDUFA9	5.99543
TFEC	2.04198	5.01699		SMARCA2	-0.43712	5.56281						HCLS1	0.203656	1.74735		SORL1	5.98189
TSPAN17	0.626288	4.94469		ARID4A	-0.47555	5.52041						EMR3	0.574525	1.63852		GTF2IP1	5.96053
IL15RA	1.61885	4.94172		AHCTF1	-0.73473	5.49719						ERGIC1	0.390225	1.94329		CASP10	5.95491
SMC1A	0.338585	4.93943		DDX17	-0.44225	5.4545						MANSC1	0.535165	0.841614		CNP	5.93855
LOC729678	0.523098	4.91143		GNB1	-0.23826	5.4486						IFNGR1	0.211387	0.787485		SLC2A6	5.90121
PML	1.41642	4.8935		CAT	-0.67219	5.41985						MAP3K2	0.404464	2.77462		ACP2	5.89528
IFI6	1.95573	4.88613		HCLS1	-0.49674	5.4164						SLC44A2	0.403539	2.71569		SIRPA	5.88965
PSMA3	0.602609	4.84594		EMR3	-1.39658	5.39625						FAM212B	0.97128	3.56704		EIF2S2	5.88368
SERPING1	3.13778	4.83685		ERGIC1	-0.87753	5.39168						MAP3K1	0.238926	1.09306		C11orf75	5.85767
ANKRD22	4.36628	4.78603		MANSC1	-1.31821	5.38301						VNN2	0.444164	0.871088		NUP214	5.84547
				IFNGR1	-0.53297	5.33529						ASAH1	0.03425	0.0787438		CNDP2	5.84012
				CNBP	-0.34159	5.31262						SLC37A3	0.290784	0.365081		NAPA	5.83462
				MAP3K2	-0.68694	5.29164						MAPK1	0.305253	2.15406		CD163	5.8312
				SLC44A2	-0.695	5.27834						PACSIN2	0.599207	3.19515		GAB3	5.82999
				FAM212B	-1.35331	5.2749						CERS2	0.149974	0.687121		TNFSF13	5.82538
				MAP3K1	-0.79679	5.26821						PLAGL2	0.242412	1.47348		G3BP1	5.81185
				VNN2	-0.9222	5.24465						NCOA4	0.086546	0.272424		SLC11A1	5.78107
				ASAH1	-0.42922	5.23805						PAK2	0.061198	0.232871		TLE3	5.77468
				SLC37A3	-1.01829	5.22424						STAT6	0.240412	1.79592		TNFRSF10C	5.77348
				MAPK1	-0.61837	5.22108						RPS6KA1	0.265885	2.33608		ZYX	5.74439
				PACSIN2	-0.54847	5.20286						PYGL	0.52387	1.55169		ATM	5.73139
				CERS2	-0.50291	5.19689						CHD2	0.114716	1.15325		ABHD5	5.70989
				SEL1L3	-0.56034	5.18355						CXCR1	0.566521	2.4884		RTN3	5.68128
				NCOA4	-0.54536	5.174						AMICA1	0.319053	1.55194		STXBP5	5.67515
				PAK2	-0.24274	5.15795						JAK1	0.184081	1.23916		PSMB10	5.66956
				STAT6	-0.54765	5.13468						PECAM1	0.764624	2.80308		CCNG2	5.66023
				RPS6KA1	-0.4969	5.10137						ITGAX	0.59752	2.24695		GSTK1	5.64695
				PYGL	-0.87119	5.09883						PSMC6	0.20092	0.716659		AGTPBP1	5.64098
				CHD2	-0.35621	5.08083										ANPEP	5.6384
				CXCR1	-0.99676	5.07894										SCO1	5.62805
				AMICA1	-0.35257	5.07807										TMEM71	5.62288
				PLEKHM1	-0.46797	5.06952										SSB	5.59599
				JAK1	-0.45518	5.06574										MTMR11	5.59202
				PECAM1	-1.15517	5.06133										DNAJC3	5.59069
				ITGAX	-0.63191	5.05185										HLA-C	5.57984
				IRS2	-1.48926	4.96723										ATP2B4	5.57536
				UBE2R2	-0.67679	4.95899										CAMK2G	5.57082
				STAT5B	-0.73569	4.95811										DGAT2	5.56925
				MYO9B	-0.42818	4.94336										SMARCA2	5.56281
				FNIP1	-0.61541	4.92129										TYMP	5.55645
				TMBIM6	-0.34752	4.9162										RPL12	5.53853
				ATP8A1	-0.44568	4.89273										ARID4A	5.52041
				LAPTM5	-0.39748	4.89265										AHCTF1	5.49719
				TPD52L2	-0.53658	4.88615										DDX17	5.4545
				MRVI1	-1.63491	4.87444										GNB1	5.4486
				DAZAP2	-0.32732	4.83251										CAT	5.41985
				ADAM19	-0.91942	4.82128										C5orf15	5.41737
				DAPK2	-1.18611	4.81254										HCLS1	5.4164
				IGF1R	-1.05855	4.79319										GCH1	5.4143
				MGRN1	-0.58057	4.78931										TPMT	5.39848
																EMR3	5.39625
																ERGIC1	5.39168
																LGALS3BP	5.38981
																MANSC1	5.38301
																TMSB10	5.37159
																POMP	5.3664
																CARS2	5.35923
																GSTO1	5.34158
																IFNGR1	5.33529
																DPYSL2	5.32199
																CNBP	5.31262
																RIPK2	5.30661
																CD74	5.29677
																SLC7A7	5.29217
																MAP3K2	5.29164
																IRF5	5.28111
																SLC44A2	5.27834
																FAM212B	5.2749
																CYFIP1	5.27329
																MAP3K1	5.26821
																EIF5AL1	5.24486
																VNN2	5.24465
																ASAH1	5.23805
																SERF2	5.23494
																SLC37A3	5.22424
																MAPK1	5.22108
																PACSIN2	5.20286
																IFI30	5.19928
																CERS2	5.19689
																GSDMD	5.19521
																PLAGL2	5.18618
																SEL1L3	5.18355
																NCOA4	5.174
																PSMA6	5.17384
																PDIA3P	5.16046
																PAK2	5.15795
																HLA-DMA	5.14561
																STAT6	5.13468
																RPS6KA1	5.10137
																PYGL	5.09883
																PSME1	5.08639
																CHD2	5.08083
																CXCR1	5.07894
																AMICA1	5.07807
																PLEKHM1	5.06952
																JAK1	5.06574
																PECAM1	5.06133
																ITGAX	5.05185
																PSMC6	5.0374
																MAFB	5.02361
																TFEC	5.01699
